# Supplementary material for: Effects of Sitka spruce masting on phenology and demography of siskins Spinus spinus
Source: Sci Rep. 2021 Mar 1;11:4921. doi: 10.1038/s41598-021-84471-8 (PMC7921583; doi:10.1038/s41598-021-84471-8)
Supplement: Supplementary file 1 — Supplementary Dataset 1. [file 41598_2021_84471_MOESM1_ESM.xlsx]

## Sheet: Sheet1
ANF0585	species	euring	sex	day	month	year	weight	wing	notes
R450309	Coal tit	4		18	1	2005	8.62	60
R450371	Coal tit	4		18	1	2005	9.36	60
3Y8488	Long-tailed tit	4		18	1	2005	7.96	61
R449468	Blue tit	6		18	1	2005	11.67	62
R450584	Blue tit	5		18	1	2005	12.08	65
P346656	Blue tit	6		18	1	2005	11.83	67
R450580	Chaffinch	5	M	18	1	2005	20.38	85
VF34922	Greenfinch	6	F	18	1	2005	28.34	86
R450581	Chaffinch	6	M	18	1	2005	23.11	87
R450583	Chaffinch	6	M	18	1	2005	24.17	87
R450459	Chaffinch	5	M	18	1	2005	25.1	87
R450582	Chaffinch	6	M	18	1	2005	28.5	89
K576760	Chaffinch	6	M	18	1	2005	23.73	91
R450552	Coal tit	4		22	1	2005	9.05	59
R450446	Coal tit	4		22	1	2005	9.81	60
R450606	Blue tit	5		22	1	2005	10.76	60
R450432	Coal tit	4		22	1	2005	9.46	61
R450377	Coal tit	4		22	1	2005	9.76	61
R450474	Coal tit	4		22	1	2005	9.76	61
R450598	Blue tit	5		22	1	2005	10.52	61
R450524	Blue tit	5		22	1	2005	11.61	61
P347903	Coal tit	4		22	1	2005	8.7	62
R450589	Blue tit	5		22	1	2005	10.14	62
R450596	Blue tit	5		22	1	2005	11.07	62
R450591	Blue tit	5		22	1	2005	11.21	62
R450595	Blue tit	5		22	1	2005	10.84	63
R450585	Blue tit	5		22	1	2005	10.85	63
R450605	Blue tit	5		22	1	2005	10.75	64
P347291	Blue tit	6		22	1	2005	11.29	64
R450592	Blue tit	5		22	1	2005	11.75	64
R450334	Blue tit	5		22	1	2005	11.97	64
R450384	Blue tit	5		22	1	2005	12.22	64
R450590	Blue tit	5		22	1	2005	12.39	64
R450621	Blue tit	6		22	1	2005	12.67	64
R450597	Blue tit	6		22	1	2005	11.75	65
R450618	Blue tit	5		22	1	2005	12.7	65
R450610	Blue tit	5		22	1	2005	11.71	66
R450584	Blue tit	5		22	1	2005	12.22	66
R450615	Blue tit	6		22	1	2005	12.29	66
R450624	Blue tit	5		22	1	2005	12.45	67
R450528	Dunnock	4		22	1	2005	22.76	69
R450347	Robin	4		22	1	2005	19.46	73
R450612	Robin	4		22	1	2005	21.85	73
R450078	Robin	4		22	1	2005	21.27	75
R450586	Robin	4		22	1	2005	22.03	75
R450594	Great tit	5	F	22	1	2005	20.31	76
R450601	Great tit	5		22	1	2005	19.06	77
R450604	Great tit	5	M	22	1	2005	19.6	77
R450305	Great tit	5	M	22	1	2005	20.53	77
R450415	Great tit	4	M	22	1	2005	22.8	77
R450391	Robin	4		22	1	2005	25.39	77
R450512	Great tit	6	M	22	1	2005	21.84	79
R450623	Chaffinch	6	F	22	1	2005	23.14	79
R450611	Chaffinch	5	F	22	1	2005	21.35	82
R450614	Chaffinch	6	F	22	1	2005	26.98	82
R450609	Chaffinch	6	F	22	1	2005	20.8	84
R450603	Chaffinch	5	M	22	1	2005	22.16	84
R450620	Chaffinch	5	M	22	1	2005	23.24	85
R450588	Chaffinch	5	M	22	1	2005	24.75	86
R450613	Chaffinch	5	M	22	1	2005	25.39	86
VF34923	Greenfinch	5	F	22	1	2005	26.01	86
R450622	Chaffinch	6	M	22	1	2005	20.74	87
R450593	Chaffinch	6	M	22	1	2005	21.69	87
R450617	Chaffinch	5	M	22	1	2005	21.91	87
R450587	Chaffinch	5	M	22	1	2005	24.11	87
R450625	Chaffinch	4	M	22	1	2005	24.46	87
R450602	Chaffinch	5	M	22	1	2005	26.36	87
R450600	Chaffinch	5	M	22	1	2005	25.25	88
R450619	Chaffinch	6	M	22	1	2005	26.04	88
R450607	Chaffinch	6	M	22	1	2005	23.71	89
R450608	Chaffinch	6	M	22	1	2005	27.42	89
R450599	Chaffinch	6	M	22	1	2005	23.89	90
R450616	Chaffinch	6	M	22	1	2005	25.26	90
R450590	Blue tit	5		22	1	2005
R449787	Coal tit	6		26	1	2005	9.19	58
R450673	Coal tit	5		26	1	2005	9.4	58
R450636	Coal tit	5		26	1	2005	8.78	59
R450346	Coal tit	5		26	1	2005	9.39	60
R450635	Blue tit	5		26	1	2005	9.72	61
R450644	Blue tit	5		26	1	2005	10.27	61
R450672	Blue tit	5		26	1	2005	10.61	61
R450632	Blue tit	5		26	1	2005	10.59	62
R450570	Blue tit	5		26	1	2005	10.8	62
R450626	Blue tit	5		26	1	2005	10.82	62
R450570	Blue tit	5		26	1	2005	10.83	62
R450656	Blue tit	5		26	1	2005	11.08	62
R450643	Blue tit	5		26	1	2005	11.24	62
R450667	Blue tit	5		26	1	2005	11.61	62
R450634	Blue tit	5		26	1	2005	9.85	63
R450630	Blue tit	6		26	1	2005	10.43	63
R450629	Blue tit	6		26	1	2005	10.52	63
R450654	Blue tit	5		26	1	2005	10.96	63
R450669	Blue tit	5		26	1	2005	11.77	63
R450318	Blue tit	5		26	1	2005	11.88	63
R450664	Blue tit	5		26	1	2005	11.37	64
R450183	Blue tit	5		26	1	2005	11.63	64
R450668	Blue tit	5		26	1	2005	12.19	64
R450448	Blue tit	5		26	1	2005	11.1	65
R450642	Blue tit	5		26	1	2005	11.14	65
R450665	Blue tit	6		26	1	2005	11.18	65
R450652	Blue tit	5		26	1	2005	11.32	65
R450571	Blue tit	5		26	1	2005	11.34	65
R450651	Blue tit	5		26	1	2005	11.97	65
R450650	Blue tit	5		26	1	2005	11.32	67
R449579	Blue tit	6		26	1	2005	11.33	67
R450658	Blue tit	5		26	1	2005	11.76	67
R450627	Great tit	5	F	26	1	2005	17.88	73
R450657	Great tit	5	F	26	1	2005	18.55	73
R450628	Great tit	5	F	26	1	2005	19.34	73
R450663	Great tit	6	F	26	1	2005	19.74	73
R450458	Great tit	5	F	26	1	2005	17.79	74
R450633	Robin	4		26	1	2005	20.43	74
P345320	Great tit	6	F	26	1	2005	17.8	75
R450666	Great tit	6	F	26	1	2005	18.42	75
R449655	Great tit	6	F	26	1	2005	18.95	75
R450339	Great tit	5	M	26	1	2005	21.12	75
R450136	Great tit	5		26	1	2005	18.63	76
R450455	Great tit	5	M	26	1	2005	20.97	76
R450640	Great tit	6	M	26	1	2005	19.83	78
R450631	Chaffinch	6	F	26	1	2005	22.67	79
R450649	Chaffinch	5	F	26	1	2005	19.71	80
R450647	Chaffinch	5	F	26	1	2005	18.91	81
P348597	Chaffinch	6	F	26	1	2005	21.32	82
VF34925	Greenfinch	5	F	26	1	2005	25.78	82
VF34928	Greenfinch	6	F	26	1	2005	25.88	83
R450648	Chaffinch	6	F	26	1	2005	20.9	84
R450662	Chaffinch	5	M	26	1	2005	21.44	84
R450653	Chaffinch	6	F	26	1	2005	23.73	84
VF34924	Greenfinch	5	F	26	1	2005	25.57	84
R450645	Chaffinch	4	M	26	1	2005	23.54	85
R450637	Chaffinch	5	M	26	1	2005	22.67	86
R450670	Chaffinch	5	M	26	1	2005	22.8	86
R450641	Chaffinch	5	M	26	1	2005	23.39	86
R450655	Chaffinch	6	M	26	1	2005	20.83	87
R450646	Chaffinch	5	M	26	1	2005	22.94	87
R450639	Chaffinch	6	M	26	1	2005	20.72	88
R449438	Chaffinch	6	M	26	1	2005	21.42	88
R450638	Chaffinch	5	M	26	1	2005	21.49	88
R450671	Chaffinch	6	M	26	1	2005	24.3	88
R450661	Chaffinch	6	M	26	1	2005	21.55	89
R450660	Chaffinch	6	M	26	1	2005	22.55	89
VF34927	Greenfinch	5	M	26	1	2005	27.12	89
VF34926	Greenfinch	6	M	26	1	2005	28.37	89
R450659	Chaffinch	6	M	26	1	2005	24.91	90
R450633	Robin	4		26	1	2005
R450664	Blue tit	5		26	1	2005
P347941	Coal tit	6		6	2	2005	8.7	60
R450703	Blue tit	5		6	2	2005	11.11	60
R450687	Blue tit	5		6	2	2005	9.88	61
R450694	Blue tit	6		6	2	2005	10.67	61
R450706	Blue tit	5		6	2	2005	11.11	61
R450466	Blue tit	5		6	2	2005	10.66	62
R450123	Blue tit	5		6	2	2005	10.8	62
R450695	Blue tit	5		6	2	2005	10.22	63
R450183	Blue tit	5		6	2	2005	11.01	63
R450689	Blue tit	6		6	2	2005	10.33	64
R450676	Blue tit	5		6	2	2005	11.62	64
R450558	Blue tit	5		6	2	2005	10.5	65
R450584	Blue tit	5		6	2	2005	11.11	65
R450392	Blue tit	5		6	2	2005	12.08	65
R450699	Blue tit	5		6	2	2005	11.53	66
R450697	Blue tit	5		6	2	2005	11.77	67
R450532	Dunnock	4		6	2	2005	23.15	70
R450680	Siskin	5	M	6	2	2005	10.97	71
R450678	Siskin	6	F	6	2	2005	12.97	71
R450679	Siskin	6	M	6	2	2005	11.26	74
R450693	Siskin	6	M	6	2	2005	13.75	74
R450674	Great tit	5	M	6	2	2005	18.57	74
R450705	Great tit	5		6	2	2005	19.27	74
R450690	Robin	5		6	2	2005	22.06	74
R450677	Siskin	6	M	6	2	2005	12.27	75
R450692	Siskin	6	M	6	2	2005	13.2	75
R450688	Robin	4		6	2	2005	18.79	76
R450681	Chaffinch	6	F	6	2	2005	19.9	79
R450704	Chaffinch	5	F	6	2	2005	22.55	79
R450702	Chaffinch	5	F	6	2	2005	20.3	80
R450684	Chaffinch	5	F	6	2	2005	22.34	80
R450686	Chaffinch	5	F	6	2	2005	19.16	81
R450683	Chaffinch	5	M	6	2	2005	21.71	81
R450696	Chaffinch	5	F	6	2	2005	20.25	83
R450675	Chaffinch	5	M	6	2	2005	22.2	83
R450682	Chaffinch	5	M	6	2	2005	22.2	84
R450685	Chaffinch	5	M	6	2	2005	22.66	85
R450700	Chaffinch	5	M	6	2	2005	23.06	85
R450691	Chaffinch	5	M	6	2	2005	23.29	85
R450701	Chaffinch	6	M	6	2	2005	19.98	86
VF34929	Greenfinch	5	M	6	2	2005	27.97	90
R450698	Chaffinch	6	M	6	2	2005	23.58	91
R450689	Blue tit	6		6	2	2005
3Y8485	Long-tailed tit	4		17	2	2005	7.76	60
R450707	Coal tit	4		17	2	2005	8.56	60
R450379	Coal tit	4		17	2	2005	9.07	60
P347835	Blue tit	6		17	2	2005	10.61	61
R450730	Blue tit	5		17	2	2005	11.11	61
R450737	Blue tit	5		17	2	2005	11.69	61
R450725	Blue tit	5		17	2	2005	9.98	62
R450734	Blue tit	5		17	2	2005	10.29	62
R450746	Blue tit	5		17	2	2005	10.88	62
R450731	Blue tit	5		17	2	2005	10.93	62
R450516	Blue tit	6		17	2	2005	10.01	63
R450740	Blue tit	5		17	2	2005	11.04	63
R450741	Blue tit	6		17	2	2005	11.37	63
R450585	Blue tit	5		17	2	2005	10.44	64
R450733	Blue tit	5		17	2	2005	10.6	65
R450747	Blue tit	5		17	2	2005	11.57	65
R450658	Blue tit	5		17	2	2005	11.09	67
R450738	Siskin	5	F	17	2	2005	11.47	69
R450716	Siskin	6	F	17	2	2005	11.96	69
R450138	Siskin	5	F	17	2	2005	11.24	70
R450720	Siskin	6	M	17	2	2005	11.72	71
R450736	Siskin	5	F	17	2	2005	12.12	71
R450719	Dunnock	5		17	2	2005	22.47	71
R450744	Siskin	6	M	17	2	2005	12.08	72
R450712	Great tit	5	F	17	2	2005	18.56	72
R450717	Siskin	6	M	17	2	2005	13.21	73
R450739	Siskin	6	M	17	2	2005	14.34	73
R450735	Siskin	6	M	17	2	2005	12.2	74
R450586	Robin	4		17	2	2005	20.97	74
R450742	Great tit	6	F	17	2	2005	19.2	75
P347663	Great tit	6	M	17	2	2005	18.79	77
R450714	Chaffinch	5	F	17	2	2005	19.62	80
R450727	Chaffinch	5	F	17	2	2005	20.37	80
R450711	Chaffinch	6	F	17	2	2005	21.47	82
R450708	Chaffinch	5	F	17	2	2005	22.98	82
R450609	Chaffinch	5	F	17	2	2005	19.7	83
R450732	Chaffinch	5	M	17	2	2005	21.7	83
R450709	Chaffinch	5	M	17	2	2005	21.76	85
R450743	Chaffinch	5	M	17	2	2005	24.3	85
R450713	Chaffinch	5	M	17	2	2005	23	86
R450715	Chaffinch	5	M	17	2	2005	23.44	86
R450728	Chaffinch	5	M	17	2	2005	24.87	86
R450718	Chaffinch	5	M	17	2	2005	20.63	87
R450710	Chaffinch	6	M	17	2	2005	22.48	87
R450723	Chaffinch	6	M	17	2	2005	22.58	87
R450726	Chaffinch	5	M	17	2	2005	23.19	87
R450729	Chaffinch	6	M	17	2	2005	22.49	88
R450721	Chaffinch	6	M	17	2	2005	23.57	88
R450724	Chaffinch	6	M	17	2	2005	23.59	88
R450722	Chaffinch	6	M	17	2	2005	23.77	88
R450745	Chaffinch	5	M	17	2	2005	26.26	89
3Y8489	Long-tailed tit	4		28	2	2005	7.9	59
R450785	Blue tit	5		28	2	2005	10.06	60
R450766	Blue tit	5		28	2	2005	10.76	60
R450807	Blue tit	5		28	2	2005	10.91	60
3Y8490	Long-tailed tit	4		28	2	2005	8.52	61
R450767	Blue tit	5		28	2	2005	9.89	61
R450783	Blue tit	5		28	2	2005	10.42	61
R450768	Blue tit	6		28	2	2005	10.57	61
R450800	Blue tit	5		28	2	2005	10.92	61
R450802	Blue tit	5		28	2	2005	11.37	61
3Y8486	Long-tailed tit	4		28	2	2005	7.92	62
3Y8487	Long-tailed tit	4		28	2	2005	8.53	62
R450760	Coal tit	6		28	2	2005	9.27	62
R450786	Blue tit	5		28	2	2005	10.88	62
R450781	Blue tit	5		28	2	2005	11.52	62
R450770	Blue tit	5		28	2	2005	11.74	62
R450769	Blue tit	6		28	2	2005	10.59	63
R450801	Blue tit	5		28	2	2005	10.6	63
R450788	Blue tit	5		28	2	2005	11.55	63
R450772	Blue tit	5		28	2	2005	12.25	63
R450809	Blue tit	5		28	2	2005	12.74	63
R450784	Blue tit	6		28	2	2005	10.6	64
R450804	Blue tit	5		28	2	2005	11.68	64
R450771	Blue tit	5		28	2	2005	11.54	65
R450791	Blue tit	5		28	2	2005	11.77	65
R450797	Blue tit	6		28	2	2005	12.1	65
R450420	Blue tit	5	M	28	2	2005	12.48	66
R450774	Dunnock	4		28	2	2005	22.09	71
R450779	Siskin	5	M	28	2	2005	12.52	72
R450748	Great tit	5		28	2	2005	17.41	72
R450750	Great tit	6	F	28	2	2005	18.45	72
R450752	Robin	5		28	2	2005	19.84	72
R450775	Great tit	6	F	28	2	2005	18.75	73
R450749	Great tit	5		28	2	2005	19.14	73
R450808	Great tit	5	F	28	2	2005	19.28	73
R450763	Great tit	5	F	28	2	2005	19.94	73
R450364	Great tit	5	M	28	2	2005	18.94	74
R450690	Robin	4		28	2	2005	20.99	75
R450751	Great tit	5	M	28	2	2005	20.6	78
R450777	Chaffinch	5	F	28	2	2005	21.89	79
R450753	Chaffinch	6	F	28	2	2005	19.59	80
R450792	Chaffinch	4	F	28	2	2005	22.27	80
R450762	Chaffinch	5	F	28	2	2005	22.44	80
R450764	Chaffinch	4	F	28	2	2005	20.15	81
R450755	Chaffinch	5	F	28	2	2005	20.38	82
R450806	Chaffinch	4	F	28	2	2005	22.26	82
R450759	Chaffinch	5	M	28	2	2005	22.19	84
R450805	Chaffinch	5	M	28	2	2005	22.2	85
R450756	Chaffinch	5	M	28	2	2005	22.66	85
R450765	Chaffinch	5	M	28	2	2005	23.07	85
R450798	Chaffinch	5	M	28	2	2005	25.74	85
VF34930	Greenfinch	4	F	28	2	2005	27.56	85
R450758	Chaffinch	6	M	28	2	2005	21.18	86
R450787	Chaffinch	5	M	28	2	2005	22.82	86
R450541	Bullfinch	5	M	28	2	2005	27.67	86
R450757	Chaffinch	6	M	28	2	2005	22.3	87
R450778	Chaffinch	5	M	28	2	2005	22.51	87
R450015	Chaffinch	4	M	28	2	2005	22.65	87
P348159	Chaffinch	6	M	28	2	2005	22.72	87
R450790	Chaffinch	5	M	28	2	2005	22.9	87
R450773	Chaffinch	6	M	28	2	2005	22.98	87
R450794	Chaffinch	5	M	28	2	2005	21.48	88
R450776	Chaffinch	6	M	28	2	2005	21.53	88
R450789	Chaffinch	6	M	28	2	2005	22.1	88
R450780	Chaffinch	6	M	28	2	2005	22.37	88
R450782	Chaffinch	6	M	28	2	2005	23.22	88
R450754	Chaffinch	5	M	28	2	2005	23.78	88
R450796	Chaffinch	6	M	28	2	2005	24.53	89
R450795	Chaffinch	6	M	28	2	2005	24.92	89
R450803	Chaffinch	6	M	28	2	2005	25.16	89
R450799	Chaffinch	6	M	28	2	2005	23.09	90
R450793	Chaffinch	6	M	28	2	2005	23.21	90
R450761	Chaffinch	6	M	28	2	2005	21.23	91
P342016	Chaffinch	6	M	28	2	2005	23.14	92
ES60568	Sparrowhawk	5	F	28	2	2005	310	233
R450816	Blue tit	5		6	3	2005	10.55	60
R450770	Blue tit	5		6	3	2005	10.72	61
R450824	Blue tit	5		6	3	2005	11.01	61
R450817	Blue tit	5		6	3	2005	10.53	62
R450819	Blue tit	5		6	3	2005	11.21	62
R450822	Blue tit	5		6	3	2005	11.5	62
R450825	Blue tit	6		6	3	2005	11.73	62
R450826	Blue tit	5		6	3	2005	9.65	64
R450815	Blue tit	6		6	3	2005	9.94	64
R450784	Blue tit	6		6	3	2005	11.29	64
R450499	Blue tit	6		6	3	2005	11.43	64
R450820	Blue tit	5		6	3	2005	11.14	65
R450827	Blue tit	5		6	3	2005	12.69	66
R450821	Great tit	4	F	6	3	2005	18.56	71
R450775	Great tit	6	F	6	3	2005	18.56	74
R450810	Chaffinch	6	F	6	3	2005	20.5	81
R450811	Chaffinch	6	F	6	3	2005	21.3	83
R450812	Chaffinch	6	F	6	3	2005	22.95	83
R450814	Chaffinch	5	M	6	3	2005	21.74	84
R450813	Chaffinch	5	M	6	3	2005	22.08	85
R450818	Chaffinch	5	M	6	3	2005	22.55	86
VF34931	Greenfinch	5	F	6	3	2005	27.12	86
R450823	Chaffinch	6	M	6	3	2005	25.92	88
CL28287	Blackbird	5	M	6	3	2005	99	131
R450819	Blue tit	5		6	3	2005
3Y8489	Long-tailed tit	4		11	3	2005	7.47	59
R450831	Blue tit	5		11	3	2005	9.96	60
R450851	Blue tit	5		11	3	2005	10.49	60
R450832	Blue tit	5		11	3	2005	10.08	61
R450842	Blue tit	6		11	3	2005	11.09	61
R450687	Blue tit	5		11	3	2005	11.15	61
R449468	Blue tit	6		11	3	2005	11.5	61
R450844	Blue tit	5		11	3	2005	10.55	62
P345327	Blue tit	6		11	3	2005	11.08	63
R450852	Blue tit	6		11	3	2005	10.95	64
R450841	Blue tit	6		11	3	2005	11.17	64
R450584	Blue tit	5		11	3	2005	11.22	65
R450797	Blue tit	6		11	3	2005	11.23	65
R449340	Blue tit	6		11	3	2005	11.34	65
R450840	Blue tit	5		11	3	2005	10.54	66
R450835	Blue tit	5		11	3	2005	11.4	66
R450828	Blue tit	5		11	3	2005	11.53	66
R450848	Blue tit	5		11	3	2005	11.59	66
R450845	Great tit	5	M	11	3	2005	16.15	70
R450829	Great tit	5		11	3	2005	18.13	71
R450712	Great tit	5		11	3	2005	19.39	71
R450719	Dunnock	4		11	3	2005	21.34	71
R450834	Robin	5		11	3	2005	17.76	72
R450830	Great tit	5		11	3	2005	18.89	73
R450843	Great tit	5		11	3	2005	17.95	74
R450535	Great tit	5		11	3	2005	18.51	75
R450836	Robin	4		11	3	2005	19.28	75
R450775	Great tit	5		11	3	2005	19.68	75
R450839	Robin	6		11	3	2005	19.73	75
R450391	Robin	4		11	3	2005	20.75	75
R450586	Robin	4		11	3	2005	20.98	75
R450846	Robin	4		11	3	2005	21.13	75
R450838	Robin	4		11	3	2005	22.05	76
P347214	Robin	6		11	3	2005	20.9	77
R449454	Robin	6		11	3	2005	22.62	78
R450837	Chaffinch	6	F	11	3	2005	19.75	80
R450847	Chaffinch	6	F	11	3	2005	20.87	80
R450849	Chaffinch	5	F	11	3	2005	21.26	81
R450833	Chaffinch	6	M	11	3	2005	21.21	84
VF34932	Greenfinch	4	F	11	3	2005	24.66	85
R450850	Chaffinch	5	M	11	3	2005	22.33	86
R450853	Chaffinch	6	M	11	3	2005	24.9	90
CL28288	Blackbird	5	M	11	3	2005	102	134
R450836	Robin	4		11	3	2005
R450831	Blue tit	5		11	3	2005
R450828	Blue tit	5		11	3	2005
R450719	Dunnock	4		11	3	2005
R450872	Coal tit	4		20	3	2005	8.46	59
R450884	Coal tit	4		20	3	2005	9.38	60
R450832	Blue tit	5		20	3	2005	9.42	60
R450879	Coal tit	4		20	3	2005	9.43	61
R450882	Blue tit	5		20	3	2005	10.37	61
R450360	Blue tit	5		20	3	2005	10.7	62
R450480	Blue tit	5		20	3	2005	10.71	62
R450466	Blue tit	5		20	3	2005	10.73	62
R450856	Blue tit	5		20	3	2005	9.88	63
R450301	Blue tit	5		20	3	2005	10.74	63
3Y8465	Treecreeper	4		20	3	2005	9.25	65
R450584	Blue tit	5		20	3	2005	11.63	65
R449421	Blue tit	6		20	3	2005	10.97	66
R450869	Siskin	5	F	20	3	2005	13.37	69
R450875	Siskin	6	F	20	3	2005	11.09	71
R450859	Siskin	6	M	20	3	2005	11.84	71
R450865	Siskin	5	F	20	3	2005	12.15	71
R450167	Siskin	6	M	20	3	2005	12.77	71
R450857	Siskin	5	M	20	3	2005	11.68	72
R450866	Siskin	6	M	20	3	2005	12.29	72
R450720	Siskin	6	M	20	3	2005	12.39	72
R450860	Robin	4		20	3	2005	18.11	72
R450456	Great tit	5	M	20	3	2005	18.64	72
R450863	Siskin	5	M	20	3	2005	11.96	73
R450338	Robin	4		20	3	2005	17.53	73
R450347	Robin	4		20	3	2005	18.86	74
R450887	Siskin	5	M	20	3	2005	12.57	75
R450855	Robin	4		20	3	2005	16.39	75
R450883	Robin	4		20	3	2005	19.06	75
R450846	Robin	4		20	3	2005	19.32	75
R450014	Siskin	6	M	20	3	2005	12.27	76
P348699	Great tit	6	F	20	3	2005	19.2	76
R450878	Chaffinch	4	F	20	3	2005	18.02	80
R450877	Chaffinch	5	F	20	3	2005	18.77	80
P345052	Chaffinch	6	F	20	3	2005	19.59	80
R450868	Chaffinch	5	F	20	3	2005	19.95	80
R450854	Chaffinch	6	F	20	3	2005	20.36	80
R450873	Chaffinch	6	F	20	3	2005	20.39	80
R450862	Chaffinch	5	F	20	3	2005	19.46	81
R450870	Chaffinch	5	M	20	3	2005	20.55	83
R450880	Chaffinch	5	M	20	3	2005	21.4	84
R450001	Chaffinch	6	M	20	3	2005	21.7	84
R450885	Chaffinch	5	M	20	3	2005	22.04	84
R450876	Chaffinch	5	M	20	3	2005	23.88	84
R450864	Chaffinch	5	M	20	3	2005	19.97	85
R450881	Chaffinch	5	F	20	3	2005	20.88	85
R450867	Chaffinch	5	M	20	3	2005	22.27	85
R450858	Chaffinch	5	M	20	3	2005	23.4	85
R450861	Chaffinch	5	M	20	3	2005	20.94	86
R450886	Chaffinch	5	M	20	3	2005	21.55	87
R450871	Chaffinch	6	M	20	3	2005	23.05	87
R450874	Chaffinch	6	M	20	3	2005	21.83	89
R449609	Chaffinch	6	M	20	3	2005	22.35	90
R450855	Robin	4		20	3	2005
R450862	Chaffinch	5	F	20	3	2005
R450872	Coal tit	4		20	3	2005
R450198	Coal tit	4		23	3	2005	9.24	59
R450306	Coal tit	4		23	3	2005	9.48	60
R450888	Blue tit	5		23	3	2005	11.08	61
R450915	Blue tit	5		23	3	2005	11.22	61
R450687	Blue tit	5		23	3	2005	9.91	62
P348324	Blue tit	6		23	3	2005	10.78	62
R450423	Blue tit	5		23	3	2005	10.8	62
P348201	Blue tit	6		23	3	2005	10.4	63
R450900	Blue tit	5		23	3	2005	10.47	63
R450334	Blue tit	5		23	3	2005	10.79	63
R449381	Blue tit	6		23	3	2005	10.81	63
R450319	Blue tit	5		23	3	2005	11.25	63
R450914	Blue tit	5		23	3	2005	10.61	64
P346747	Blue tit	6		23	3	2005	10.95	64
R450892	Blue tit	5		23	3	2005	11.12	65
R450584	Blue tit	5		23	3	2005	11.16	65
R450896	Blue tit	6		23	3	2005	11.5	65
P342682	Blue tit	6		23	3	2005	10.68	66
R450898	Siskin	5	M	23	3	2005	12.13	71
R450712	Great tit	5		23	3	2005	19.24	71
R450913	Siskin	5	M	23	3	2005	11.7	72
R450906	Siskin	6	M	23	3	2005	12.17	72
R450779	Siskin	5	M	23	3	2005	12.73	72
R450748	Great tit	5		23	3	2005	17.57	72
R450901	Siskin	6	M	23	3	2005	12.64	73
R450890	Great tit	5	F	23	3	2005	16.35	73
P346644	Great tit	6	F	23	3	2005	19.37	73
R450612	Robin	4		23	3	2005	20.41	73
R450897	Robin	4		23	3	2005	17.23	74
R450911	Siskin	5	M	23	3	2005	12.86	75
R450633	Robin	4		23	3	2005	18.6	75
R450846	Robin	4		23	3	2005	19.36	75
R450014	Siskin	6	M	23	3	2005	12.67	76
R450037	Siskin	6	M	23	3	2005	13	76
R450912	Siskin	6	M	23	3	2005	13.14	76
R450904	Great tit	6	M	23	3	2005	18.19	77
P348776	Great tit	6	M	23	3	2005	19.76	77
P348684	Great tit	6	M	23	3	2005	19.94	77
R450902	Chaffinch	5	F	23	3	2005	20.12	79
R450899	Chaffinch	4	F	23	3	2005	18.84	81
R450893	Chaffinch	4	F	23	3	2005	19.22	81
R450891	Chaffinch	6	F	23	3	2005	20.59	81
R450905	Chaffinch	5	F	23	3	2005	22.78	81
R450889	Chaffinch	6	F	23	3	2005	22.82	81
R450903	Chaffinch	6	F	23	3	2005	19.57	82
R450910	Chaffinch	4	F	23	3	2005	21.36	83
R450908	Chaffinch	6	F	23	3	2005	20.97	84
R450895	Chaffinch	5	M	23	3	2005	22.92	86
R450907	Chaffinch	6	M	23	3	2005	22.55	88
R450909	Chaffinch	6	M	23	3	2005	22.68	88
R450894	Chaffinch	5	M	23	3	2005	23.71	90
CL28268	Blackbird	6	M	23	3	2005	93	132
R450898	Siskin	5	M	23	3	2005
R450916	Coal tit	5		30	3	2005	8.15	58
R450959	Blue tit	5		30	3	2005	10.86	61
R450760	Coal tit	5		30	3	2005	9.36	62
R450938	Blue tit	6		30	3	2005	10.78	64
R450584	Blue tit	5		30	3	2005	11.52	65
R450448	Blue tit	5		30	3	2005	11.79	65
N707944	Blue tit	6		30	3	2005	11.39	67
R450969	Lesser redpoll	4	F	30	3	2005	10.58	68
R450958	Siskin	5	M	30	3	2005	12.01	70
R450930	Siskin	6	F	30	3	2005	13.19	70	NO BP
R450971	Siskin	6	F	30	3	2005	15.44	70	BP
R450964	Siskin	3		30	3	2005	11.27	71
R450963	Siskin	5	M	30	3	2005	11.73	71
R450945	Siskin	5	F	30	3	2005	12.99	71	NO BP
R450748	Great tit	5		30	3	2005	17.59	71
R450918	Siskin	5	M	30	3	2005	11.9	72
R450941	Siskin	5	M	30	3	2005	12.54	72
R450965	Siskin	5	M	30	3	2005	12.72	72
R450946	Great tit	5		30	3	2005	19.16	72
R450928	Siskin	6	F	30	3	2005	12.92	73	BP
R450917	Siskin	6	F	30	3	2005	12.98	73	BP
R450779	Siskin	5	M	30	3	2005	13.24	73
R450927	Siskin	6	M	30	3	2005	12.25	74
R450968	Lesser redpoll	6	M	30	3	2005	12.6	74
R450929	Siskin	6	M	30	3	2005	12.83	74
R450326	Great tit	5		30	3	2005	17.64	74
R450924	Robin	6		30	3	2005	18.35	75
R450455	Great tit	4	M	30	3	2005	20.69	75
R450415	Great tit	4	M	30	3	2005	20.87	76
R450962	Siskin	6	M	30	3	2005	12.12	77
R450920	Chaffinch	5	F	30	3	2005	18.54	78
R450955	Chaffinch	5	F	30	3	2005	19.43	78
R450940	Chaffinch	5	F	30	3	2005	19.44	78
R450970	Chaffinch	4	F	30	3	2005	19.59	78
P346604	Great tit	6	M	30	3	2005	20.92	79
R450956	Chaffinch	5	F	30	3	2005	22.24	79
R450961	Chaffinch	5	F	30	3	2005	18.5	80
R450966	Chaffinch	6	F	30	3	2005	19.61	80
R450954	Chaffinch	4	F	30	3	2005	20.27	80
R450949	Chaffinch	5	F	30	3	2005	20.44	80
R450947	Chaffinch	6	F	30	3	2005	20.95	80
R450936	Chaffinch	6	F	30	3	2005	21.1	80
R450611	Chaffinch	4	F	30	3	2005	18.71	81
R450919	Chaffinch	5	F	30	3	2005	19.25	81
N707765	Chaffinch	6	F	30	3	2005	19.43	81
R450935	Chaffinch	5	F	30	3	2005	20.23	81
R450948	Chaffinch	6	F	30	3	2005	20.29	81
R450926	Chaffinch	5	F	30	3	2005	21.26	81
R450932	Chaffinch	5	F	30	3	2005	21.52	81
R450953	Chaffinch	4	F	30	3	2005	22.05	81
R450974	Chaffinch	4	F	30	3	2005	21.26	83
R450925	Chaffinch	5	M	30	3	2005	20.35	84
R450922	Chaffinch	5	M	30	3	2005	21.08	85
R450952	Chaffinch	5	M	30	3	2005	21.43	85
R450973	Chaffinch	5	M	30	3	2005	22.91	85
R450975	Chaffinch	5	M	30	3	2005	23.46	85
R450944	Chaffinch	5	M	30	3	2005	22.25	86
R450937	Chaffinch	5	M	30	3	2005	23.33	86
R450951	Chaffinch	5	M	30	3	2005	23.61	86
R450957	Chaffinch	5	M	30	3	2005	24.5	86
R450934	Chaffinch	5	M	30	3	2005	20.47	87
R450931	Chaffinch	5	M	30	3	2005	21.85	87
R450933	Chaffinch	6	M	30	3	2005	23.03	87
R450967	Chaffinch	5	M	30	3	2005	25.43	87
VF34934	Greenfinch	4	F	30	3	2005	26.12	87
R450921	Chaffinch	5	M	30	3	2005	21.72	88
P348121	Chaffinch	6	M	30	3	2005	21.77	88
R450950	Chaffinch	6	M	30	3	2005	21.84	88
R450960	Chaffinch	6	M	30	3	2005	21.95	88
N708553	Chaffinch	6	M	30	3	2005	22.05	88
R450943	Chaffinch	6	M	30	3	2005	22.59	88
R450923	Chaffinch	5	M	30	3	2005	23.26	88
VF34933	Greenfinch	5	M	30	3	2005	26.59	88
R450972	Chaffinch	6	M	30	3	2005	22.06	89	GROWTH RIGHT FOOT
R450942	Chaffinch	6	M	30	3	2005	22.72	89
P345847	Chaffinch	6	M	30	3	2005	21.7	90
R450939	Chaffinch	6	M	30	3	2005	21.99	90
R450927	Siskin	6	M	30	3	2005
R450946	Great tit	5		30	3	2005
R450916	Coal tit	5		30	3	2005
R450992	Blue tit	5	F	2	4	2005	10.67	60
R450984	Siskin	5	F	2	4	2005	10.91	70	BP
R450982	Siskin	5	M	2	4	2005	11.99	71
R450988	Siskin	6	F	2	4	2005	12.88	71
R450991	Siskin	5	F	2	4	2005	11.63	72
R450976	Siskin	5	M	2	4	2005	11.77	72
R450980	Siskin	6	M	2	4	2005	11.91	72
R450739	Siskin	5	M	2	4	2005	13.19	73
R450990	Siskin	5	M	2	4	2005	13.21	73
R450978	Siskin	6	F	2	4	2005	12.17	74
R450347	Robin	4		2	4	2005	18.48	74
R450014	Siskin	6	M	2	4	2005	12.69	76
R450994	Chaffinch	5	F	2	4	2005	19.95	77
R449337	Great tit	6	M	2	4	2005	19.73	78
R450977	Chaffinch	5	F	2	4	2005	19.36	80
R450847	Chaffinch	4	F	2	4	2005	20.32	80
R450985	Chaffinch	4	F	2	4	2005	20.93	80
R450981	Chaffinch	4	F	2	4	2005	22.43	81
R450993	Chaffinch	4	F	2	4	2005	20.01	82
R450983	Chaffinch	5	M	2	4	2005	19.86	83
R450986	Chaffinch	5	F	2	4	2005	21.35	83
R450979	Chaffinch	4	F	2	4	2005	21.88	84
R450989	Chaffinch	5	M	2	4	2005	23.06	84
P348095	Chaffinch	6	M	2	4	2005	23.28	88
VF34935	Greenfinch	6	M	2	4	2005	25.61	88
R450987	Chaffinch	6	M	2	4	2005	22.81	90
R450984	Siskin	5	F	2	4	2005
T591013	Blue tit	5		20	4	2005	9.59	60
T591015	Blue tit	5		20	4	2005	10.52	60
T591005	Blue tit	3		20	4	2005	10.82	63
P342787	Blue tit	6		20	4	2005	10.88	68
R450996	Siskin	6	F	20	4	2005	14.21	70	BP
T591003	Siskin	5	M	20	4	2005	12.14	71
T591009	Siskin	5	M	20	4	2005	13.42	71
T591002	Siskin	3		20	4	2005	12.37	72
T591021	Siskin	5	M	20	4	2005	12.6	72
T591001	Siskin	5	M	20	4	2005	11.43	73
R450997	Siskin	6	M	20	4	2005	10.99	74
R450998	Chaffinch	5	F	20	4	2005	19.49	78
T591008	Chaffinch	4	F	20	4	2005	20.35	80
R450995	Chaffinch	5	F	20	4	2005	19.74	81
T591017	Chaffinch	6	F	20	4	2005	21.96	81
T591011	Chaffinch	6	F	20	4	2005	20.03	82
T591018	Chaffinch	5	M	20	4	2005	20.88	83
T591004	Chaffinch	6	F	20	4	2005	21.4	83
T591020	Chaffinch	5	M	20	4	2005	22.43	85
N707195	Chaffinch	6	M	20	4	2005	21.9	86
T591014	Chaffinch	5	M	20	4	2005	22.16	86
T591010	Chaffinch	6	M	20	4	2005	21.26	87
R450999	Chaffinch	6	M	20	4	2005	21.36	87
T591019	Chaffinch	6	M	20	4	2005	21.66	87
R451000	Chaffinch	5	M	20	4	2005	21.83	87
T591007	Chaffinch	4	M	20	4	2005	22	87
T591016	Chaffinch	4	M	20	4	2005	23.44	87
T591012	Chaffinch	5	M	20	4	2005	24.24	87
VF34936	Greenfinch	4	F	20	4	2005	27.61	87
R450358	Chaffinch	5	M	20	4	2005	21.57	88
T591006	Chaffinch	5	M	20	4	2005	22.4	88
K277568	Chaffinch	6	M	20	4	2005	23.54	89
VF34937	Greenfinch	6	M	20	4	2005	25.1	90
R450760	Coal tit	4		27	4	2005	9.6	62
T591022	Coal tit	4		27	4	2005	9.95	62
P346963	Blue tit	6		27	4	2005	13.42	65	BP
T591034	Siskin	4	F	27	4	2005	13.42	69
R450554	Dunnock	4		27	4	2005	19.95	69
3Y8491	Willow warbler	4		27	4	2005	10.18	70
T591027	Siskin	6	F	27	4	2005	14.26	70	BP
T591051	Siskin	3		27	4	2005	11.58	71
T591035	Siskin	5	M	27	4	2005	11.61	71
T591026	Siskin	3		27	4	2005	11.71	71
T591040	Siskin	5	M	27	4	2005	12.03	71
T591033	Siskin	3		27	4	2005	12.21	71
T591024	Siskin	5	M	27	4	2005	12.37	71
T591001	Siskin	5	M	27	4	2005	11.98	72
R450859	Siskin	5	M	27	4	2005	12.11	72
R450167	Siskin	6	M	27	4	2005	12.21	72
R450161	Siskin	6	F	27	4	2005	12.22	72	BP
T591054	Siskin	6	M	27	4	2005	13.27	72
T591029	Siskin	6	M	27	4	2005	11.59	73
T591002	Siskin	3		27	4	2005	11.97	73
T591049	Siskin	5	M	27	4	2005	12.39	74
R450014	Siskin	6	M	27	4	2005	12.52	75
T591048	Siskin	6	M	27	4	2005	12.67	75
T591028	Siskin	6	M	27	4	2005	11.87	76
T591023	Robin	4		27	4	2005	18.88	76
R450305	Great tit	4	M	27	4	2005	19.35	77
T591032	Chaffinch	5	F	27	4	2005	19.5	78
T591046	Chaffinch	5	F	27	4	2005	19.94	78
T591044	Chaffinch	6	F	27	4	2005	21.48	80
T591047	Chaffinch	5	F	27	4	2005	21.01	81
T591037	Chaffinch	5	F	27	4	2005	21.16	81
T591036	Chaffinch	6	F	27	4	2005	21.48	81	HUGE GROWTH LEFT FOOT
T591039	Chaffinch	6	F	27	4	2005	21.49	81
T591045	Chaffinch	4	F	27	4	2005	21.36	83
T591050	Chaffinch	4	M	27	4	2005	20.63	84
T591052	Chaffinch	5	M	27	4	2005	21.11	84
R450620	Chaffinch	5	M	27	4	2005	21.41	84
T591041	Chaffinch	5	M	27	4	2005	21.54	84
T591042	Chaffinch	6	F	27	4	2005	21.84	85
T591043	Chaffinch	5	M	27	4	2005	22.51	85
T591031	Chaffinch	5	M	27	4	2005	20.3	86
T591030	Chaffinch	5	M	27	4	2005	22.08	86
T591038	Chaffinch	5	M	27	4	2005	23.35	86
T591055	Chaffinch	5	M	27	4	2005	23.89	86
T591025	Chaffinch	5	M	27	4	2005	21.13	87
P348107	Chaffinch	6	M	27	4	2005	21.92	87
T591053	Chaffinch	4	M	27	4	2005	22.63	87
T591016	Chaffinch	4	M	27	4	2005	23.36	87
R450358	Chaffinch	5	M	27	4	2005	21.56	88
T591026	Siskin	3		27	4	2005
T591033	Siskin	3		27	4	2005
T591026	Siskin	3		27	4	2005
T591040	Siskin	5	M	27	4	2005
R449208	Chaffinch	6	F	27	4	2005	20.05		LARGE GROWTH LEFT FOOT
R450916	Coal tit	4		9	5	2005	9.57	58
R450432	Coal tit	4		9	5	2005	8.91	60
T591059	Siskin	3		9	5	2005	11.76	68
T591080	Siskin	3		9	5	2005	11.99	68
T591064	Siskin	3		9	5	2005	10.14	69
T591076	Siskin	3		9	5	2005	11.09	69
T591063	Siskin	3		9	5	2005	11.16	69
T591068	Siskin	3		9	5	2005	11.11	70
T591051	Siskin	3		9	5	2005	11.42	70
T591065	Siskin	6	F	9	5	2005	11.77	70	BP
R450958	Siskin	5	M	9	5	2005	11.83	70
T591033	Siskin	3		9	5	2005	12.04	70
T591060	Siskin	3		9	5	2005	11.31	71
R450859	Siskin	4	M	9	5	2005	11.67	71
T591026	Siskin	3		9	5	2005	12.09	71
T591072	Siskin	3		9	5	2005	12.17	71
T591061	Siskin	6	M	9	5	2005	12.24	71
T591073	Siskin	3		9	5	2005	11.24	72
T591058	Siskin	3		9	5	2005	11.31	72
T591062	Siskin	5	M	9	5	2005	11.35	72
T591077	Siskin	3		9	5	2005	11.89	72
T591071	Siskin	5	F	9	5	2005	13.42	72	BP
T591057	Siskin	3		9	5	2005	11.63	73
T591079	Siskin	3		9	5	2005	11.78	73
T591082	Siskin	3		9	5	2005	11.57	74
T591078	Siskin	5	M	9	5	2005	12.43	74
T591056	Robin	4		9	5	2005	19.31	74
T591069	Siskin	6	F	9	5	2005	13.98	75	BP
P348748	Great tit	6	F	9	5	2005	20.91	75	BP
R450704	Chaffinch	5	F	9	5	2005	20.22	79	NO BP
T591074	Chaffinch	5	F	9	5	2005	19.6	80	NO BP
T591081	Chaffinch	5	F	9	5	2005	20.97	80	BP
T591066	Chaffinch	5	F	9	5	2005	20.85	82	BP
T591070	Chaffinch	5	M	9	5	2005	21.62	84
VF34938	Greenfinch	3	F	9	5	2005	26.61	84	BP
T591075	Chaffinch	5	M	9	5	2005	20.96	85
K236611	Chaffinch	6	M	9	5	2005	23.2	89
T591067	Chaffinch	6	M	9	5	2005	23.12	90
RW48925	Song thrush	4		9	5	2005	80	121
CL28281	Blackbird	4	M	9	5	2005	98	131
CL28289	Blackbird	4	M	9	5	2005	118	131
T591062	Siskin	5	M	9	5	2005
T591057	Siskin	3		9	5	2005
T591063	Siskin	3		9	5	2005
T591058	Siskin	3		9	5	2005
T591057	Siskin	3		9	5	2005
R450306	Coal tit	4		17	5	2005	8.56	60
P347087	Blue tit	6		17	5	2005	12.25	60	BP
R450579	Blue tit	5		17	5	2005	12.1	61
T591099	Siskin	3		17	5	2005	11.71	67
T591092	Siskin	5	F	17	5	2005	13.66	68	BP
T591059	Siskin	3		17	5	2005	11.53	69
T591085	Siskin	3		17	5	2005	11.41	70
R450958	Siskin	5	M	17	5	2005	11.93	70
T591100	Siskin	4	M	17	5	2005	11.97	70
T591033	Siskin	3		17	5	2005	12.22	70
T591094	Siskin	4	F	17	5	2005	12.27	70	BP
T591102	Siskin	6	F	17	5	2005	12.47	70
T591088	Siskin	3		17	5	2005	11.02	71
T591060	Siskin	3		17	5	2005	11.81	71
T591090	Siskin	3		17	5	2005	11.87	71
T591083	Siskin	6	F	17	5	2005	12.13	71	BP
T591087	Siskin	6	M	17	5	2005	12.29	71
T591009	Siskin	5	M	17	5	2005	12.63	71
T591009	Siskin	4	M	17	5	2005	12.67	71
T591089	Robin	4		17	5	2005	25.1	71	BP
T591021	Siskin	5	M	17	5	2005	11.65	72
R450739	Siskin	4	M	17	5	2005	12.01	72
R450918	Siskin	5	M	17	5	2005	12.17	72
T591091	Siskin	3		17	5	2005	12.5	72
T591086	Siskin	5	M	17	5	2005	12.55	72
T591097	Siskin	5	M	17	5	2005	12.73	72
R450779	Siskin	6	M	17	5	2005	12.74	72
T591084	Siskin	3		17	5	2005	11.41	73
T591093	Siskin	3		17	5	2005	12.08	73
R450100	Siskin	6	M	17	5	2005	12.59	73
R450863	Siskin	5	M	17	5	2005	12.6	73
P348688	Great tit	6	F	17	5	2005	19.47	73	BP
T591057	Siskin	3		17	5	2005	12.37	74
R450078	Robin	4		17	5	2005	19.58	75
R450912	Siskin	6	M	17	5	2005	12.71	76
R450014	Siskin	6	M	17	5	2005	13.05	76
R449337	Great tit	6	M	17	5	2005	20.7	78
T591098	Great tit	4	M	17	5	2005	21.7	79
T591096	Chaffinch	5	F	17	5	2005	20.7	80
P346105	Chaffinch	6	F	17	5	2005	20.06	81
T591095	Chaffinch	6	F	17	5	2005	20.28	82	BP
P348764	Chaffinch	6	F	17	5	2005	23	83
T591101	Chaffinch	4	F	17	5	2005	24.66	83	BP
R450464	Chaffinch	5	M	17	5	2005	23.16	86
VF34940	Greenfinch	4	F	17	5	2005	28.65	87
VF34878	Greenfinch	4	F	17	5	2005	29.32	87	BP
VF34939	Greenfinch	3	F	17	5	2005	28.11	88
CL28286	Blackbird	4	F	17	5	2005	104	125
CL28209	Blackbird	6	M	17	5	2005	102	134
T591084	Siskin	3		17	5	2005
T591090	Siskin	3		17	5	2005
T591083	Siskin	6	F	17	5	2005
T591086	Siskin	5	M	17	5	2005
T591090	Siskin	3		17	5	2005
R450014	Siskin	6	M	17	5	2005
T591060	Siskin	3		17	5	2005
3Y8493	Goldcrest	4	F	24	5	2005	7.18	52	BP
T591112	Blue tit	5		24	5	2005	11.71	62	BP
T591103	Siskin	3		24	5	2005	12.06	68
T591117	Siskin	3		24	5	2005	10.43	69
T591109	Siskin	6	F	24	5	2005	13.38	69	BP
T591099	Siskin	3		24	5	2005	11.37	70
T591087	Siskin	6	M	24	5	2005	12.84	70
R450869	Siskin	5	F	24	5	2005	12.96	70
3Y8492	Willow warbler	4		24	5	2005	9.85	71	NO BP
T591107	Siskin	3		24	5	2005	11.19	71
T591108	Siskin	3		24	5	2005	11.61	71
T591024	Siskin	5	M	24	5	2005	12.11	71
T591104	Siskin	5	M	24	5	2005	11.3	72
T591058	Siskin	3		24	5	2005	11.68	72
T591021	Siskin	5	M	24	5	2005	11.75	72
R450739	Siskin	6	M	24	5	2005	12.2	72
T591114	Siskin	6	F	24	5	2005	12.91	72	BP
R450997	Siskin	6	M	24	5	2005	11.58	73
T591111	Siskin	3		24	5	2005	11.79	73
T591091	Siskin	3		24	5	2005	12.07	73
T591106	Siskin	5	M	24	5	2005	12.45	73
T591113	Siskin	6	M	24	5	2005	12.71	73
T591118	Siskin	5	M	24	5	2005	12.71	73
T591049	Siskin	4	M	24	5	2005	13.94	73
R450347	Robin	4		24	5	2005	17.92	73
T591115	Siskin	3		24	5	2005	12.16	74
T591110	Siskin	3		24	5	2005	11.74	75
R450413	Great tit	4	M	24	5	2005	20.35	75
P348684	Great tit	4	M	24	5	2005	19.82	77
P346105	Chaffinch	6	F	24	5	2005	20.09	81	BP
T591119	Chaffinch	5	M	24	5	2005	23.48	84
T591105	Chaffinch	5	M	24	5	2005	23.55	87
T591116	Chaffinch	5	M	24	5	2005	21.54	88
T591108	Siskin	3		24	5	2005
T591024	Siskin	5	M	24	5	2005
T591058	Siskin	3		24	5	2005
T591099	Siskin	3		24	5	2005
T591111	Siskin	3		24	5	2005
T591005	Blue tit	5		7	6	2005	10.19	63	BP
T591126	Blue tit	6		7	6	2005	10.2	63	BP
N707933	Blue tit	6		7	6	2005	11.12	64
T591063	Siskin	3		7	6	2005	11.89	69
T591137	Siskin	4	F	7	6	2005	11.91	69	BP
T591129	Dunnock	4	F	7	6	2005	23.98	69	BP
T591121	Siskin	3		7	6	2005	11.22	70
R450958	Siskin	5	M	7	6	2005	11.31	70
T591076	Siskin	3		7	6	2005	11.68	70
T591068	Siskin	3		7	6	2005	11.76	70
T591130	Siskin	3		7	6	2005	11.86	70
T591125	Siskin	5	M	7	6	2005	11.96	71
R450918	Siskin	4	M	7	6	2005	12.21	71
T591135	Siskin	5	M	7	6	2005	12.22	71
T591087	Siskin	6	M	7	6	2005	12.24	71
T591132	Siskin	5	M	7	6	2005	12.3	71
R450941	Siskin	5	M	7	6	2005	12.77	71
T591127	Robin	3		7	6	2005	18.65	71
R450712	Great tit	5	F	7	6	2005	19.14	71
T591124	Siskin	3		7	6	2005	10.86	72
T591122	Siskin	3		7	6	2005	11.87	72
T591136	Siskin	3		7	6	2005	11.98	72
T591134	Robin	3		7	6	2005	19.92	72
T591138	Siskin	3		7	6	2005	13.03	73
T591133	Siskin	3		7	6	2005	13.07	73
T591049	Siskin	4	M	7	6	2005	13.14	73
T591123	Robin	3		7	6	2005	18.16	73
T591091	Siskin	3		7	6	2005	12.17	74
T591120	Siskin	3		7	6	2005	12.3	74
T591131	Robin	3		7	6	2005	18.15	74
P346762	Great tit	6	F	7	6	2005	18.65	74
R449215	Great tit	6	M	7	6	2005	18.99	79
T591128	Chaffinch	6	F	7	6	2005	20.01	80	BP
T591139	Chaffinch	4	F	7	6	2005	21.73	82
VF34941	Greenfinch	3	F	7	6	2005	23.59	83
CL28286	Blackbird	4	F	7	6	2005	102	125	BP
CL28267	Blackbird	6	M	7	6	2005	101	132
T591087	Siskin	6	M	7	6	2005
T591076	Siskin	3		7	6	2005
T591122	Siskin	3		7	6	2005
R450561	Coal tit	4		14	6	2005	9.48	60
R450816	Blue tit	5		14	6	2005	10.93	60	BP
P346079	Coal tit	6		14	6	2005	9.76	61
T591201	Blue tit	3		14	6	2005	11.12	62
3Y8495	Treecreeper	3		14	6	2005	9.23	63
P346747	Blue tit	6		14	6	2005	10.94	64
T591195	Blue tit	3		14	6	2005	11.42	64
R450835	Blue tit	5		14	6	2005	11.48	65
T591080	Siskin	4	F	14	6	2005	11.58	68	BP
T591141	Siskin	3		14	6	2005	11.53	69
3Y8494	Willow warbler	4		14	6	2005	9.21	70
T591183	Siskin	3		14	6	2005	10.75	70
T591165	Siskin	3		14	6	2005	11.13	70
T591146	Siskin	4	F	14	6	2005	11.14	70	BP
T591152	Siskin	3		14	6	2005	11.26	70
T591166	Siskin	3		14	6	2005	11.55	70
T591158	Siskin	3		14	6	2005	12.26	70
T591192	Siskin	4	F	14	6	2005	12.78	70	BP
T591140	Siskin	3		14	6	2005	12.85	70
T591169	Great tit	3		14	6	2005	16.74	70
T591144	Great tit	3		14	6	2005	17.54	70
T591170	Robin	3		14	6	2005	18.27	70
R450712	Great tit	5	F	14	6	2005	19.03	70
T591193	Siskin	3		14	6	2005	10.88	71
T591163	Siskin	3		14	6	2005	11.28	71
T591177	Siskin	3		14	6	2005	11.55	71
T591164	Siskin	3		14	6	2005	11.7	71
R450859	Siskin	6	M	14	6	2005	11.91	71
T591121	Siskin	3		14	6	2005	11.98	71
T591035	Siskin	5	M	14	6	2005	12	71
T591172	Siskin	5	M	14	6	2005	12.32	71
T591161	Siskin	3		14	6	2005	12.49	71
T591178	Siskin	3		14	6	2005	12.52	71
T591199	Siskin	5	F	14	6	2005	13	71	BP
T591182	Siskin	6	F	14	6	2005	13.13	71	BP
R450748	Great tit	5		14	6	2005	17.74	71
T591156	Siskin	3		14	6	2005	11.22	72
T591187	Siskin	3		14	6	2005	11.38	72
T591086	Siskin	4	M	14	6	2005	11.92	72
R450857	Siskin	4	M	14	6	2005	12.22	72
T591194	Siskin	4	M	14	6	2005	12.31	72
T591147	Siskin	4	F	14	6	2005	12.52	72	BP
T591190	Great tit	3		14	6	2005	16.41	72
T591189	Great tit	3		14	6	2005	17.21	72
T591181	Siskin	3		14	6	2005	11.55	73
T591154	Siskin	3		14	6	2005	11.81	73
T591184	Siskin	3		14	6	2005	11.96	73
T591122	Siskin	3		14	6	2005	11.99	73
T591160	Siskin	3		14	6	2005	12.2	73
T591155	Siskin	3		14	6	2005	12.22	73
T591162	Siskin	4	M	14	6	2005	12.34	73
T591159	Great tit	3		14	6	2005	16.21	73
T591191	Siskin	3		14	6	2005	11.58	74
T591157	Siskin	3		14	6	2005	12.01	74
T591188	Siskin	3		14	6	2005	12.19	74
T591153	Siskin	6	M	14	6	2005	12.3	74
T591175	Great tit	3		14	6	2005	16.74	74
T591145	Robin	4		14	6	2005	16.9	74
T591143	Great tit	3		14	6	2005	18.32	74
T591176	Siskin	6	M	14	6	2005	11.43	75
T591142	Great tit	3		14	6	2005	19.31	75
T591171	Great tit	6	M	14	6	2005	19.24	77
T591174	Great tit	3		14	6	2005	19.92	77
T591173	Chaffinch	3		14	6	2005	19.07	78
T591151	Chaffinch	3		14	6	2005	20.91	79
T591185	Chaffinch	3		14	6	2005	21.07	79
T591186	Chaffinch	3		14	6	2005	21	80
T591149	Chaffinch	3		14	6	2005	21.05	81
T591167	Chaffinch	3		14	6	2005	19.57	82
T591168	Chaffinch	3		14	6	2005	20.63	82
T591196	Chaffinch	3		14	6	2005	22.06	82
T591200	Chaffinch	3		14	6	2005	24.63	83
T591148	Chaffinch	3		14	6	2005	22.19	84
T591150	Chaffinch	3		14	6	2005	23.14	84
VF34947	Greenfinch	4	M	14	6	2005	26.86	84
T591119	Chaffinch	5	M	14	6	2005	23.82	85
VF34942	Greenfinch	3	M	14	6	2005	24.93	85
T591197	Chaffinch	5	M	14	6	2005	22.58	86
VF34949	Greenfinch	3	F	14	6	2005	24.07	86
VF34944	Greenfinch	3	F	14	6	2005	23.56	87
VF34945	Greenfinch	3	F	14	6	2005	24.19	87
T591180	Chaffinch	3		14	6	2005	24.3	87
VF34789	Greenfinch	6	F	14	6	2005	27.93	87	BP
R450894	Chaffinch	5	M	14	6	2005	23.46	88
VF34946	Greenfinch	3	F	14	6	2005	25.47	88
VF34943	Greenfinch	3	M	14	6	2005	26.18	88
T591179	Chaffinch	6	M	14	6	2005	22.09	89
VF34948	Greenfinch	4	F	14	6	2005	26.19	89
P345847	Chaffinch	6	M	14	6	2005	22.35	90
T591198	Chaffinch	6	M	14	6	2005	23.01	90
CL28290	Blackbird	3		14	6	2005	101	129
T591158	Siskin	3		14	6	2005
T591159	Great tit	3		14	6	2005
T591177	Siskin	3		14	6	2005
T591188	Siskin	3		14	6	2005
T591143	Great tit	3		14	6	2005
T591152	Siskin	3		14	6	2005
T591151	Chaffinch	3		14	6	2005
T591147	Siskin	4	F	14	6	2005
T591188	Siskin	3		14	6	2005
T591180	Chaffinch	3		14	6	2005
T591188	Siskin	3		14	6	2005
T591152	Siskin	3		14	6	2005
T591160	Siskin	3		14	6	2005
T591222	Blue tit	3		18	6	2005	9.65	62
T591245	Blue tit	3		18	6	2005	10.9	65
T591195	Blue tit	3		18	6	2005	11.13	65
R450828	Blue tit	5		18	6	2005	11.73	66	PMOULT
P347338	Blue tit	6		18	6	2005	10.77	68
T591220	Siskin	4	F	18	6	2005	11.7	68	BP
T591141	Siskin	3		18	6	2005	11.39	69
T591211	Siskin	4	M	18	6	2005	12.52	69
T591232	Siskin	3		18	6	2005	10.82	70
T591210	Siskin	3		18	6	2005	11.13	70
T591203	Siskin	3		18	6	2005	11.78	70
T591177	Siskin	3		18	6	2005	11.79	70
T591233	Siskin	3		18	6	2005	11.95	70
T591204	Siskin	5	F	18	6	2005	12.01	70	BP
T591137	Siskin	4	F	18	6	2005	12.17	70	BP
T591236	Siskin	3		18	6	2005	12.29	70
T591247	Siskin	3		18	6	2005	12.7	70
T591217	Siskin	4	F	18	6	2005	12.76	70	BP
T591224	Siskin	5	M	18	6	2005	12.76	70
T591170	Robin	3		18	6	2005	19.09	70
T591216	Siskin	3		18	6	2005	11.34	71
R450918	Siskin	4	M	18	6	2005	11.74	71
T591215	Siskin	3		18	6	2005	11.79	71
T591248	Siskin	3		18	6	2005	11.83	71
T591024	Siskin	4	M	18	6	2005	11.88	71
T591158	Siskin	3		18	6	2005	12.17	71
T591024	Siskin	4	M	18	6	2005	12.25	71
T591231	Siskin	5	M	18	6	2005	12.66	71
T591097	Siskin	4	M	18	6	2005	13	71
T591213	Siskin	4	F	18	6	2005	13.11	71	BP
T591229	Siskin	4	F	18	6	2005	13.38	71	BP
T591169	Great tit	3		18	6	2005	16.88	71
R450918	Siskin	4	M	18	6	2005	11.68	72
T591154	Siskin	3		18	6	2005	11.77	72
T591219	Siskin	3		18	6	2005	11.78	72
T591242	Siskin	3		18	6	2005	11.78	72
T591206	Siskin	4	M	18	6	2005	11.88	72
T591207	Siskin	3		18	6	2005	11.88	72
T591212	Siskin	3		18	6	2005	11.92	72
T591230	Siskin	3		18	6	2005	12	72
T591147	Siskin	5	F	18	6	2005	12.8	72	BP
T591208	Siskin	4	F	18	6	2005	13.38	72	BP
T591190	Great tit	3		18	6	2005	16.3	72
T591209	Siskin	3		18	6	2005	11.38	73
T591241	Siskin	3		18	6	2005	11.59	73
T591239	Siskin	3		18	6	2005	12.24	73
T591205	Siskin	3		18	6	2005	12.55	73
T591191	Siskin	3		18	6	2005	11.81	74
T591225	Siskin	3		18	6	2005	12.38	74
T591243	Siskin	6	M	18	6	2005	12.61	74
T591240	Great tit	3		18	6	2005	18.69	74
T591244	Siskin	5	M	18	6	2005	12.56	75
T591246	Siskin	6	M	18	6	2005	13.19	75
T591214	Great tit	3		18	6	2005	19.47	75
T591174	Great tit	3		18	6	2005	20.04	77
T591237	Great tit	3		18	6	2005	20.74	77
T591228	Chaffinch	3		18	6	2005	17.73	78
T591167	Chaffinch	3		18	6	2005	20.26	80
T591221	Chaffinch	3		18	6	2005	19.01	81
T591223	Chaffinch	3		18	6	2005	20.45	81
P346663	Chaffinch	6	F	18	6	2005	22.79	81
T591226	Chaffinch	3		18	6	2005	20.27	82
T591202	Chaffinch	3		18	6	2005	20.63	82
T591218	Bullfinch	4	M	18	6	2005	23.43	83
P345970	Chaffinch	6	F	18	6	2005	20.31	84	BP
T591235	Chaffinch	5	M	18	6	2005	22.59	84
T591234	Chaffinch	3		18	6	2005	20.89	85
T591227	Chaffinch	3		18	6	2005	22.63	86
T591238	Chaffinch	3		18	6	2005	23.35	86
N707110	Chaffinch	6	M	18	6	2005	20.29	87
P346699	Chaffinch	6	M	18	6	2005	22.32	88
VF34950	Greenfinch	3	M	18	6	2005	25.51	88
N707013	Chaffinch	6	M	18	6	2005	20.79	89
VF34951	Greenfinch	3	M	18	6	2005	25.58	89
T591203	Siskin	3		18	6	2005
T591214	Great tit	3		18	6	2005
T591230	Siskin	3		18	6	2005
T591190	Great tit	3		18	6	2005
T591224	Siskin	5	M	18	6	2005
T591169	Great tit	3		18	6	2005
T591204	Siskin	5	F	18	6	2005
T591205	Siskin	3		18	6	2005
T591225	Siskin	3		18	6	2005
T591216	Siskin	3		18	6	2005
T591230	Siskin	3		18	6	2005
T591223	Chaffinch	3		18	6	2005
T591321	Blue tit	3		24	6	2005	9.86	59
T591316	Blue tit	3		24	6	2005	9.26	60
T591258	Blue tit	3		24	6	2005	10.9	60
T591267	Blue tit	3		24	6	2005	10.23	61
T591274	Blue tit	4		24	6	2005	10.47	62
R450914	Blue tit	5		24	6	2005	10.82	63	P MOULT
T591275	Blue tit	3		24	6	2005	11.04	63
T591334	Blue tit	6		24	6	2005	11.5	63
T591320	Blue tit	3		24	6	2005	10.57	64
T591346	Blue tit	3		24	6	2005	11.62	64
T591313	Blue tit	3		24	6	2005	11.76	64
T591311	Blue tit	3		24	6	2005	10.78	65
R450584	Blue tit	5		24	6	2005	10.82	65
P342682	Blue tit	6		24	6	2005	11.37	66
T591349	Siskin	3		24	6	2005	12.06	66
T591338	Siskin	3		24	6	2005	10.48	68
T591344	Siskin	3		24	6	2005	10.35	69
T591343	Siskin	5	F	24	6	2005	12.59	69	BP
T591294	Siskin	3		24	6	2005	10.69	70
T591315	Siskin	3		24	6	2005	11.57	70
T591291	Siskin	3		24	6	2005	11.6	70
T591297	Siskin	3		24	6	2005	11.6	70
T591272	Siskin	3		24	6	2005	11.68	70
T591330	Siskin	6	F	24	6	2005	11.76	70	BP
T591298	Siskin	5	M	24	6	2005	11.83	70
T591324	Siskin	3		24	6	2005	11.83	70
T591296	Siskin	6	M	24	6	2005	11.97	70
T591306	Siskin	3		24	6	2005	12.29	70
T591271	Siskin	3		24	6	2005	12.35	70
T591253	Siskin	3		24	6	2005	12.43	70
T591192	Siskin	4	F	24	6	2005	12.49	70	BP
T591323	Siskin	4	F	24	6	2005	12.69	70	BP
T591281	Siskin	4	F	24	6	2005	13.87	70	BP
T591342	Siskin	3		24	6	2005	10.95	71
T591279	Siskin	3		24	6	2005	10.96	71
T591251	Siskin	3		24	6	2005	11.02	71
T591265	Siskin	3		24	6	2005	11.17	71
T591300	Siskin	6	M	24	6	2005	11.17	71
T591325	Siskin	3		24	6	2005	11.71	71
T591341	Siskin	3		24	6	2005	11.73	71
T591347	Siskin	3		24	6	2005	11.98	71
T591284	Siskin	3		24	6	2005	12.34	71
T591263	Siskin	4	F	24	6	2005	12.42	71	BP
T591276	Siskin	3		24	6	2005	12.83	71
T591257	Siskin	4	F	24	6	2005	13.17	71	BP
T591285	Siskin	3		24	6	2005	13.55	71
T591199	Siskin	4	F	24	6	2005	13.66	71	BP
T591213	Siskin	4	F	24	6	2005	14.14	71	BP
T591169	Great tit	3		24	6	2005	15.79	71
T591308	Siskin	3		24	6	2005	10.98	72
T591287	Siskin	3		24	6	2005	11.09	72
T591339	Siskin	3		24	6	2005	11.79	72
T591314	Siskin	3		24	6	2005	11.88	72
T591250	Siskin	3		24	6	2005	11.89	72
T591340	Siskin	3		24	6	2005	11.89	72
T591154	Siskin	3		24	6	2005	11.98	72
T591309	Siskin	5	M	24	6	2005	11.99	72
T591086	Siskin	5	M	24	6	2005	12.11	72
T591292	Siskin	3		24	6	2005	12.14	72
T591295	Siskin	4	F	24	6	2005	12.31	72	BP
T591335	Siskin	3		24	6	2005	12.31	72
T591262	Siskin	3		24	6	2005	12.4	72
T591288	Siskin	3		24	6	2005	12.42	72
T591290	Siskin	3		24	6	2005	12.53	72
T591194	Siskin	5	M	24	6	2005	12.82	72
R450100	Siskin	6	M	24	6	2005	13.02	72
T591345	Siskin	6	F	24	6	2005	13.13	72	BP
T591255	Siskin	3		24	6	2005	11.2	73
T591205	Siskin	3		24	6	2005	11.49	73
T591260	Siskin	3		24	6	2005	11.76	73
T591256	Siskin	3		24	6	2005	11.81	73
T591299	Siskin	3		24	6	2005	11.88	73
T591304	Siskin	3		24	6	2005	12.08	73
R450863	Siskin	5	M	24	6	2005	12.38	73
T591259	Siskin	4	M	24	6	2005	12.59	73
T591337	Siskin	5	M	24	6	2005	12.99	73
T591301	Siskin	3		24	6	2005	13.14	73
T591282	Siskin	4	M	24	6	2005	13.18	73
T591289	Siskin	3		24	6	2005	13.22	73
T591189	Great tit	3		24	6	2005	16.77	73
T591175	Great tit	3		24	6	2005	17.16	73
P346644	Great tit	6	F	24	6	2005	18.89	73
T591120	Siskin	3		24	6	2005	11.98	74
T591278	Siskin	3		24	6	2005	12.77	74
T591286	Siskin	3		24	6	2005	13.22	74
T591270	Siskin	3		24	6	2005	13.85	74
T591283	Siskin	4	M	24	6	2005	13.86	74
T591280	Siskin	3		24	6	2005	14.27	74
T591329	Great tit	3		24	6	2005	18.83	74
T591333	Great tit	3		24	6	2005	18.9	74
T591254	Great tit	3		24	6	2005	18.93	74
T591214	Great tit	3		24	6	2005	20.65	74
T591261	Siskin	3		24	6	2005	11.96	75
T591277	Siskin	3		24	6	2005	13.31	75
T591240	Great tit	3		24	6	2005	19.26	75
T591273	Robin	3		24	6	2005	17.04	76
T591328	Great tit	3		24	6	2005	19.45	76
T591327	Great tit	3		24	6	2005	19.76	76
T591268	Great tit	3		24	6	2005	19.83	76
T591319	Robin	3		24	6	2005	20.07	76
T591249	Great tit	3		24	6	2005	18.4	77
T591293	Chaffinch	3		24	6	2005	18.86	77
T591237	Great tit	3		24	6	2005	20.14	77
T591312	Chaffinch	3		24	6	2005	20.6	78
T591302	Chaffinch	3		24	6	2005	18.58	79
T591317	Chaffinch	3		24	6	2005	19.26	79
T591228	Chaffinch	3		24	6	2005	19.56	79
T591322	Chaffinch	3		24	6	2005	21.31	79
T591303	Chaffinch	3		24	6	2005	20.05	80
T591266	Chaffinch	3		24	6	2005	20.4	80
T591307	Chaffinch	3		24	6	2005	20.88	80
T591326	Chaffinch	3		24	6	2005	21.1	80
T591264	Chaffinch	3		24	6	2005	21.16	80
T591348	Chaffinch	3		24	6	2005	20.58	81
T591223	Chaffinch	3		24	6	2005	20.66	81
T591331	Chaffinch	4	F	24	6	2005	20.91	81	BP
T591305	Chaffinch	4	F	24	6	2005	19.63	83
VF34957	Greenfinch	3	F	24	6	2005	25.61	83
T591332	Chaffinch	3		24	6	2005	21.86	84
VF34942	Greenfinch	3	M	24	6	2005	24.43	84
P342799	Chaffinch	6	F	24	6	2005	20.65	85
T591269	Chaffinch	3		24	6	2005	20.82	85
T591336	Chaffinch	3		24	6	2005	23.09	85
T591238	Chaffinch	3		24	6	2005	23.51	85
VF34956	Greenfinch	3	F	24	6	2005	25.91	85
T591252	Chaffinch	3		24	6	2005	21.54	86
T591318	Chaffinch	3		24	6	2005	22.36	86
VF34959	Greenfinch	3	F	24	6	2005	25.48	86
VF34953	Greenfinch	3	F	24	6	2005	26.46	86
T591310	Chaffinch	3		24	6	2005	24.04	87
VF34958	Greenfinch	4	M	24	6	2005	24.26	87
VF34951	Greenfinch	3	M	24	6	2005	25.91	88
VF34954	Greenfinch	3	M	24	6	2005	26.43	88
VF34955	Greenfinch	3	M	24	6	2005	26.45	89
VF34952	Greenfinch	3	M	24	6	2005	26.72	90
CL28291	Blackbird	3		24	6	2005	98	128
T591249	Great tit	3		24	6	2005
T591261	Siskin	3		24	6	2005
T591256	Siskin	3		24	6	2005
T591291	Siskin	3		24	6	2005
T591293	Chaffinch	3		24	6	2005
T591278	Siskin	3		24	6	2005
T591316	Blue tit	3		24	6	2005
T591272	Siskin	3		24	6	2005
T591250	Siskin	3		24	6	2005
T591320	Blue tit	3		24	6	2005
T591245	Blue tit	3		24	6	2005
T591303	Chaffinch	3		24	6	2005
T591289	Siskin	3		24	6	2005
T591365	Blue tit	3		27	6	2005	9.24	60
T591362	Blue tit	3		27	6	2005	9.54	61
T591316	Blue tit	3		27	6	2005	9.54	61
T591321	Blue tit	3		27	6	2005	9.93	61
T591364	Blue tit	3		27	6	2005	10.02	62
T591313	Blue tit	3		27	6	2005	11.91	64
T591311	Blue tit	3		27	6	2005	11.06	65
T591195	Blue tit	3		27	6	2005	11.98	65
3Y8496	Willow warbler	3		27	6	2005	9.03	66
T591354	Siskin	3		27	6	2005	10.17	69
T591351	Siskin	4	F	27	6	2005	12.12	69	BP
T591359	Siskin	3		27	6	2005	10.3	70
T591165	Siskin	3		27	6	2005	11.07	70
T591360	Siskin	3		27	6	2005	11.92	70
T591291	Siskin	3		27	6	2005	12.06	70
T591357	Siskin	4	F	27	6	2005	12.35	70	BP
T591355	Siskin	4	F	27	6	2005	12.82	70	BP
T591343	Siskin	4	F	27	6	2005	13.1	70	BP
T591378	Siskin	4	M	27	6	2005	11.99	71
T591352	Great tit	3		27	6	2005	17.88	71
T591086	Siskin	5	M	27	6	2005	12.54	72
T591371	Great tit	3		27	6	2005	17.43	72
T591356	Great tit	3		27	6	2005	18.67	72
T591363	Siskin	3		27	6	2005	11.02	73
T591154	Siskin	3		27	6	2005	12.31	73
T591353	Siskin	4	M	27	6	2005	13.29	73
T591190	Great tit	3		27	6	2005	16.22	73
T591375	Siskin	3		27	6	2005	10.94	74
T591350	Siskin	3		27	6	2005	11.97	74
T591380	Great tit	3		27	6	2005	17.45	74
T591366	Great tit	3		27	6	2005	18.31	74
T591254	Great tit	3		27	6	2005	18.96	75
T591369	Great tit	3		27	6	2005	19.91	75
T591370	Chaffinch	3		27	6	2005	20.24	76
T591361	Great tit	3		27	6	2005	18.84	77
T591367	Great tit	3		27	6	2005	19.38	77
T591379	Chaffinch	3		27	6	2005	19.68	78
T591377	Chaffinch	3		27	6	2005	20.02	78
T591372	Chaffinch	3		27	6	2005	17.96	80
P347618	Chaffinch	6	F	27	6	2005	20.27	81
T591373	Chaffinch	3		27	6	2005	19.55	82
T591376	Chaffinch	3		27	6	2005	19.47	83
T591374	Chaffinch	3		27	6	2005	22.29	83
T591358	Chaffinch	3		27	6	2005	22.09	85
T591368	Chaffinch	5	M	27	6	2005	23.25	86
P347609	Chaffinch	6	M	27	6	2005	23.28	87
VF34961	Greenfinch	3	M	27	6	2005	26.12	90
VF34960	Greenfinch	3	M	27	6	2005	27.47	90
CL28292	Great spotted woodpecker	4	M	27	6	2005	78	127
CL28293	Blackbird	3		27	6	2005	92	129
T591375	Siskin	3		27	6	2005
T591406	Coal tit	3		29	7	2005	8.43	59
T591395	Blue tit	3		29	7	2005	11	59
T591475	Coal tit	3		29	7	2005	9.95	60
T591435	Coal tit	3		29	7	2005	10.45	60
T591453	Coal tit	3		29	7	2005	10.18	61
T591440	Blue tit	3		29	7	2005	11.44	61
T591424	Blue tit	3		29	7	2005	11.51	61
T591462	Blue tit	3		29	7	2005	11.5	62
T591455	Blue tit	3		29	7	2005	11.6	62
T591461	Blue tit	3		29	7	2005	10.9	63
T591423	Blue tit	3		29	7	2005	11.29	63
T591390	Blue tit	3		29	7	2005	11.76	63
T591434	Blue tit	3		29	7	2005	12.51	63
T591451	Blue tit	3		29	7	2005	11.56	64
T591420	Blue tit	3		29	7	2005	11.69	64
T591391	Blue tit	3		29	7	2005	11.73	64
T591387	Blue tit	3		29	7	2005	11.79	64
T591422	Blue tit	4		29	7	2005	12.03	64	P MOULT
T591412	Blue tit	3		29	7	2005	10.42	65
T591454	Blue tit	3		29	7	2005	10.84	65
T591389	Blue tit	3		29	7	2005	11.74	65
T591402	Blue tit	3		29	7	2005	11.86	65
T591392	Blue tit	3		29	7	2005	12.15	65
T591382	Blue tit	3		29	7	2005	12.21	65
T591466	Blue tit	3		29	7	2005	12.53	65
3Y8497	Willow warbler	3		29	7	2005	9.44	66
T591465	Blue tit	3		29	7	2005	12.03	66
T591436	Blue tit	3		29	7	2005	12.11	66
T591311	Blue tit	3		29	7	2005	12.11	66
T591381	Siskin	3		29	7	2005	11.29	67
T591410	Siskin	3		29	7	2005	10.55	68
T591445	Siskin	3		29	7	2005	11.74	69
T591409	Siskin	3		29	7	2005	11.91	69
T591407	Siskin	4	F	29	7	2005	11.95	69
T591448	Siskin	3		29	7	2005	12.55	69
T591463	Siskin	3		29	7	2005	12.66	69
T591444	Siskin	3		29	7	2005	10.86	70
T591408	Siskin	3		29	7	2005	10.93	70
T591396	Siskin	3		29	7	2005	11.23	70
T591397	Siskin	3		29	7	2005	12.17	70
T591430	Siskin	3		29	7	2005	12.31	70
T591427	Siskin	3		29	7	2005	12.16	71
T591476	Siskin	4	F	29	7	2005	12.51	71	P MOULT
R450988	Siskin	4	F	29	7	2005	12.52	71
T591464	Siskin	4	F	29	7	2005	12.76	71	P MOULT
T591433	Siskin	3		29	7	2005	12.82	71
T591474	Siskin	3		29	7	2005	12.83	71
T591383	Siskin	3		29	7	2005	12.98	71
T591447	Siskin	3		29	7	2005	13	71
T591405	Siskin	3		29	7	2005	12.08	72
T591441	Siskin	3		29	7	2005	12.32	72
T591404	Siskin	4	M	29	7	2005	13.08	72
T591477	Siskin	3		29	7	2005	13.15	72
T591446	Siskin	4	M	29	7	2005	13.85	72
T591403	Siskin	4	M	29	7	2005	13.94	72
T591415	Great tit	3		29	7	2005	20.23	72
T591425	Siskin	3		29	7	2005	11.96	73
T591480	Siskin	3		29	7	2005	13.11	73
T591471	Siskin	3		29	7	2005	13.13	73
T591429	Siskin	3		29	7	2005	13.15	73
T591472	Siskin	3		29	7	2005	13.41	73
T591470	Great tit	3		29	7	2005	19.15	73
T591467	Siskin	3		29	7	2005	13.27	74
T591411	Siskin	3		29	7	2005	13.98	74
T591399	Great tit	3		29	7	2005	20.11	74
T591428	Siskin	3		29	7	2005	13.04	75
T591416	Great tit	3		29	7	2005	20.76	75
T591254	Great tit	3		29	7	2005	20.85	75
T591452	Great tit	3		29	7	2005	21.71	75
T591431	Great tit	3		29	7	2005	20.43	76
T591417	Great tit	3		29	7	2005	20.52	76
T591401	Great tit	3		29	7	2005	19.98	77
T591388	Great tit	3		29	7	2005	20.21	77
T591400	Great tit	3		29	7	2005	20.38	77
T591468	Great tit	3		29	7	2005	21.65	77
T591419	Great tit	3		29	7	2005	22.06	77
T591439	Great tit	3		29	7	2005	20.95	78
T591394	Chaffinch	3		29	7	2005	20.4	79
T591322	Chaffinch	3		29	7	2005	23.46	79
T591398	Chaffinch	3		29	7	2005	19.76	80
T591450	Chaffinch	3		29	7	2005	19.9	80
T591426	Chaffinch	3		29	7	2005	20.55	80
T591418	Chaffinch	3		29	7	2005	21.7	80
T591437	Chaffinch	3		29	7	2005	21.88	80
T591413	Chaffinch	3		29	7	2005	22.66	80
T591307	Chaffinch	3		29	7	2005	22.79	80
T591449	Chaffinch	3		29	7	2005	20.39	81
T591458	Chaffinch	3		29	7	2005	20.45	81
T591460	Chaffinch	3		29	7	2005	21.88	81
T591421	Chaffinch	4	F	29	7	2005	23.2	81	LARGE GROWTH LEFT FOOT
T591443	Chaffinch	3		29	7	2005	20.09	82
T591469	Chaffinch	3		29	7	2005	20.57	82
T591473	Chaffinch	3		29	7	2005	19.03	83
T591385	Chaffinch	3	M	29	7	2005	22.37	83
T591442	Chaffinch	3		29	7	2005	20.21	84
T591384	Chaffinch	3		29	7	2005	21.38	84
VF34964	Greenfinch	3	M	29	7	2005	25.15	84
T591393	Chaffinch	3		29	7	2005	20.04	85
T591386	Chaffinch	3		29	7	2005	21.57	85
T591457	Chaffinch	3		29	7	2005	22.12	85
T591432	Chaffinch	3	M	29	7	2005	23.66	85
T591479	Chaffinch	3		29	7	2005	20.93	86
T591459	Chaffinch	3		29	7	2005	23.53	86
T591483	Chaffinch	3		29	7	2005	21.52	87
T591438	Chaffinch	3		29	7	2005	21.65	87
T591478	Chaffinch	3		29	7	2005	22.17	87
T591482	Chaffinch	3		29	7	2005	23.62	87
T591481	Chaffinch	3	M	29	7	2005	24.07	87
VF34962	Greenfinch	3		29	7	2005	28.33	87
T591414	Chaffinch	3		29	7	2005	21.59	88
VF34963	Greenfinch	3	M	29	7	2005	30.02	89
T591456	Chaffinch	3	M	29	7	2005	23.01	90
CL28294	Blackbird	4	F	29	7	2005	106	129
T591411	Siskin	3		29	7	2005
T591396	Siskin	3		29	7	2005
T591434	Blue tit	3		29	7	2005
T591406	Coal tit	3		29	7	2005
T591409	Siskin	3		29	7	2005
T591447	Siskin	3		29	7	2005
T591411	Siskin	3		29	7	2005
T591405	Siskin	3		29	7	2005
T591428	Siskin	3		29	7	2005
T591430	Siskin	3		29	7	2005
T591398	Chaffinch	3		29	7	2005
T591403	Siskin	4	M	29	7	2005
T591446	Siskin	4	M	29	7	2005
T591381	Siskin	3		29	7	2005
T591472	Siskin	3		29	7	2005
T591395	Blue tit	3		22	8	2005	11.3	59
T591475	Coal tit	2		22	8	2005	9.88	60
T591453	Coal tit	2		22	8	2005	9.94	61
T591488	Blue tit	3		22	8	2005	10.73	61
T591487	Blue tit	3		22	8	2005	11	62
P349223	Blue tit	3		22	8	2005	11.69	63
T591382	Blue tit	3		22	8	2005	12.07	64
T591391	Blue tit	3		22	8	2005	12.18	64
P349211	Blue tit	3		22	8	2005	12.91	64
T591491	Blue tit	3		22	8	2005	11.32	65
T591465	Blue tit	3		22	8	2005	12.25	65
T591484	Blue tit	3		22	8	2005	11.96	66
T591493	Blue tit	3		22	8	2005	11.97	66
P349212	Siskin	3		22	8	2005	11.55	70
P349204	Siskin	3		22	8	2005	12.25	72
P349205	Siskin	5	M	22	8	2005	12.56	73
P349238	Siskin	3		22	8	2005	12.96	73
T591425	Siskin	3	M	22	8	2005	13.13	73
T591492	Great tit	3		22	8	2005	18.39	73
T591495	Great tit	3		22	8	2005	19.32	73
P349231	Great tit	3		22	8	2005	20.15	73
T591380	Great tit	3		22	8	2005	18.9	74
T591415	Great tit	3		22	8	2005	19.26	74
T591254	Great tit	3		22	8	2005	21.78	75
P349206	Great tit	3		22	8	2005	20.74	76
T591452	Great tit	3		22	8	2005	21.29	76
T591500	Chaffinch	3		22	8	2005	21.15	78
P349230	Chaffinch	3		22	8	2005	19.38	79
P349202	Chaffinch	3		22	8	2005	20.69	79
T591498	Chaffinch	3		22	8	2005	21.21	79
P349213	Chaffinch	3		22	8	2005	19.5	80
P349203	Chaffinch	3		22	8	2005	20.45	80
P349217	Chaffinch	3		22	8	2005	20.6	80
P349234	Chaffinch	3		22	8	2005	20.8	80
T591458	Chaffinch	3		22	8	2005	21.01	80
T591486	Chaffinch	3		22	8	2005	21.29	80
P349240	Chaffinch	3		22	8	2005	21.39	80
P349219	Chaffinch	3		22	8	2005	21.45	80
P349207	Chaffinch	3		22	8	2005	21.72	80
T591469	Chaffinch	3		22	8	2005	19.67	81
P349216	Chaffinch	3		22	8	2005	19.88	81
P349220	Chaffinch	3		22	8	2005	20.4	81
P349201	Chaffinch	3		22	8	2005	20.85	81
P349222	Chaffinch	3		22	8	2005	21.59	81
P349235	Chaffinch	3		22	8	2005	19.77	82
T591489	Chaffinch	3		22	8	2005	21.46	82
T591473	Chaffinch	3		22	8	2005	19.72	83
P349225	Chaffinch	3	M	22	8	2005	21.51	83
P349236	Chaffinch	3	M	22	8	2005	21.51	83
P349224	Chaffinch	3		22	8	2005	22.26	83
T591384	Chaffinch	3		22	8	2005	22.28	83
P349209	Chaffinch	3	M	22	8	2005	22.3	83
T591148	Chaffinch	3	M	22	8	2005	22.9	84
T591494	Chaffinch	3	M	22	8	2005	24.17	84
T591490	Chaffinch	3	M	22	8	2005	24.24	84
VF34964	Greenfinch	3	M	22	8	2005	26.64	84
T591499	Chaffinch	3		22	8	2005	20.6	85
P349214	Chaffinch	3		22	8	2005	20.81	85
T591393	Chaffinch	3	M	22	8	2005	21.05	85
T591496	Chaffinch	3	M	22	8	2005	22.16	85
P349239	Chaffinch	3	M	22	8	2005	22.17	85
T591497	Chaffinch	3	M	22	8	2005	23.24	85
P349233	Chaffinch	3	M	22	8	2005	23.25	85
T591485	Chaffinch	3	M	22	8	2005	23.79	85
P349241	Chaffinch	3	M	22	8	2005	22.56	86
P349208	Chaffinch	3	M	22	8	2005	22.76	86
P349210	Chaffinch	3		22	8	2005	22.96	86
P349242	Chaffinch	3	M	22	8	2005	23.5	86
P349227	Chaffinch	3		22	8	2005	23.64	86
T591459	Chaffinch	3	M	22	8	2005	23.8	86
VF34965	Greenfinch	3	F	22	8	2005	26.09	86
P349221	Chaffinch	3		22	8	2005	21.83	87
P349215	Chaffinch	2	M	22	8	2005	21.85	87
P349218	Chaffinch	3	M	22	8	2005	22.18	87
P349226	Chaffinch	3	M	22	8	2005	23.58	87
P349232	Chaffinch	3	M	22	8	2005	23.75	87
P349228	Chaffinch	3	M	22	8	2005	24.23	87
P349237	Chaffinch	3	M	22	8	2005	25.1	87
VF34966	Greenfinch	3	F	22	8	2005	29.54	87
VF34963	Greenfinch	3	M	22	8	2005	28.3	88
VF34967	Greenfinch	3		22	8	2005	29.26	90
P349229	Chaffinch	3	M	22	8	2005	25.97	91
DA29581	Jay	3		22	8	2005	178	188
P349213	Chaffinch	3		22	8	2005
P349210	Chaffinch	3		22	8	2005
P349204	Siskin	3		22	8	2005
P349217	Chaffinch	3		22	8	2005
P349212	Siskin	3		22	8	2005
P349217	Chaffinch	3		22	8	2005
3Y8498	Treecreeper	3		29	8	2005	8.9	61
P349247	Blue tit	3		29	8	2005	11.1	61
P342682	Blue tit	4		29	8	2005	11.35	65
P349259	Siskin	3		29	8	2005	11.02	69
P349250	Siskin	4	F	29	8	2005	10.69	70
P349243	Siskin	5	M	29	8	2005	12.63	70
P349251	Siskin	4	M	29	8	2005	13.16	70	P MOULT
T591477	Siskin	3		29	8	2005	12.81	71
T591404	Siskin	6	M	29	8	2005	12.64	72
P349258	Siskin	6	M	29	8	2005	13.79	72
T591429	Siskin	5	M	29	8	2005	13.83	73
T591057	Siskin	4	M	29	8	2005	13.32	74
P349255	Chaffinch	3		29	8	2005	20.41	78
P349248	Chaffinch	3		29	8	2005	19.1	80
P349202	Chaffinch	3		29	8	2005	22.02	80
P349222	Chaffinch	3		29	8	2005	18.9	81
P349246	Chaffinch	3		29	8	2005	21.68	81
P349220	Chaffinch	3		29	8	2005	19.63	82
P349253	Chaffinch	3	M	29	8	2005	20.52	83
T591384	Chaffinch	3		29	8	2005	22.45	84
P349252	Chaffinch	3	M	29	8	2005	22.67	84
P349249	Chaffinch	3	M	29	8	2005	20.43	85
P349257	Chaffinch	3	M	29	8	2005	22.28	85
P349244	Chaffinch	3	M	29	8	2005	21.95	86
P349254	Chaffinch	3	M	29	8	2005	21.34	87
T591479	Chaffinch	3	M	29	8	2005	23.9	87
P349256	Chaffinch	6	M	29	8	2005	20.84	88	P MOULT
P349245	Chaffinch	3	M	29	8	2005	25.74	88
P349229	Chaffinch	3	M	29	8	2005	25.02	90
3Y8499	Wren	3		2	9	2005	9.8	47
R450916	Coal tit	4		2	9	2005	9.31	59
P349267	Coal tit	3		2	9	2005	9.45	59
P349271	Blue tit	3		2	9	2005	10.77	59
T591475	Coal tit	3		2	9	2005	9.61	60
P349261	Coal tit	3		2	9	2005	9.21	61
T591453	Coal tit	2		2	9	2005	9.68	61
R450482	Blue tit	4		2	9	2005	10.84	61
P349283	Blue tit	3		2	9	2005	10.94	61
T185165	Blue tit	3		2	9	2005	11.93	61	RED CR 31 RIGHT LEG
P349260	Coal tit	3		2	9	2005	10.22	62
P349291	Coal tit	3		2	9	2005	10.22	62
P349277	Blue tit	3		2	9	2005	10.87	62
P349296	Blue tit	3		2	9	2005	12	62
P349301	Blue tit	3		2	9	2005	12	62
P349281	Blue tit	3		2	9	2005	11.34	63
P349268	Blue tit	3		2	9	2005	11.42	63
T591434	Blue tit	3		2	9	2005	12.29	63
R450183	Blue tit	4		2	9	2005	12.3	63
P349278	Blue tit	3		2	9	2005	11.67	64
T591392	Blue tit	3		2	9	2005	12.24	64
P349223	Blue tit	3		2	9	2005	11.55	65
R450319	Blue tit	4		2	9	2005	12.61	66
T591436	Blue tit	3		2	9	2005	12.68	66
P349259	Siskin	3		2	9	2005	10.56	69
P349285	Siskin	3	F	2	9	2005	13.32	69
P349243	Siskin	3	M	2	9	2005	12.6	71
P349272	Siskin	4	M	2	9	2005	12.7	71
T591383	Siskin	3		2	9	2005	12.75	72
P349305	Siskin	3		2	9	2005	13.21	72
T591471	Siskin	3	M	2	9	2005	12.9	73
T591057	Siskin	4	M	2	9	2005	14.59	73
P349269	Great tit	3		2	9	2005	19.52	73
T591380	Great tit	3		2	9	2005	19.31	74
T591470	Great tit	3		2	9	2005	19.73	74
P349288	Robin	3		2	9	2005	18.31	75
P349270	Robin	3		2	9	2005	19.3	76
T591388	Great tit	3	M	2	9	2005	22.32	77
P345830	Great tit	4	M	2	9	2005	21.39	79
T591426	Chaffinch	3	F	2	9	2005	20.95	80
T591426	Chaffinch	3	F	2	9	2005	21.09	80
P349297	Chaffinch	3	F	2	9	2005	21.52	80
P349294	Chaffinch	3	F	2	9	2005	21.74	80
P349302	Chaffinch	3	F	2	9	2005	21.9	80
P349292	Chaffinch	3	F	2	9	2005	22.63	80
P349264	Chaffinch	3		2	9	2005	23.24	80
P349280	Chaffinch	3		2	9	2005	19.23	81
P349298	Chaffinch	3	F	2	9	2005	20.98	81
P349289	Chaffinch	3	F	2	9	2005	22.03	81
P349299	Chaffinch	3	F	2	9	2005	22.23	81
P349275	Chaffinch	3		2	9	2005	20.42	82
P349262	Chaffinch	3		2	9	2005	22.19	83
P349224	Chaffinch	3		2	9	2005	22.37	83
P349293	Chaffinch	3	M	2	9	2005	22.62	83
P349263	Chaffinch	3		2	9	2005	21.32	84
P349279	Chaffinch	3	M	2	9	2005	21.76	85
P349287	Chaffinch	3	M	2	9	2005	22.52	85
P349300	Chaffinch	3		2	9	2005	23.08	85
P349295	Chaffinch	3	M	2	9	2005	21.12	86
P349221	Chaffinch	3	M	2	9	2005	21.59	86
P349221	Chaffinch	3	M	2	9	2005	21.83	86
P349265	Chaffinch	3	M	2	9	2005	24.24	86
VF34968	Greenfinch	3	M	2	9	2005	25.72	86
P349273	Chaffinch	3	M	2	9	2005	21.92	87
P349303	Chaffinch	3	M	2	9	2005	22.48	87
P349290	Chaffinch	4	M	2	9	2005	22.67	87	P MOULT
P349286	Chaffinch	3	M	2	9	2005	22.92	87
P349274	Chaffinch	3	M	2	9	2005	23.22	87
P349284	Chaffinch	3	M	2	9	2005	23.6	87
P349276	Chaffinch	3	M	2	9	2005	24	87
P349266	Chaffinch	3	M	2	9	2005	22.95	88
P349282	Chaffinch	4	M	2	9	2005	23.24	88
P345847	Chaffinch	4	M	2	9	2005	23.14	89	P MOULT
P349261	Coal tit	3		2	9	2005
P349260	Coal tit	3		2	9	2005
P349273	Chaffinch	3	M	2	9	2005
P349259	Siskin	3		2	9	2005
P349280	Chaffinch	3		2	9	2005
P349304	Chaffinch	4	M	2	9	2005	24.67		P MOULT
3Y8301	Wren	3		15	9	2005	9.51	45
3Y8499	Wren	3		15	9	2005	10.56	48
T591475	Coal tit	2		15	9	2005	9.27	60
P349323	Blue tit	3		15	9	2005	11.54	60
P349313	Coal tit	3		15	9	2005	8.82	61
P349335	Coal tit	3		15	9	2005	9.18	61
P349306	Coal tit	3		15	9	2005	9.32	61
P349307	Coal tit	2		15	9	2005	9.44	61
P349314	Blue tit	3		15	9	2005	9.82	61
P349331	Blue tit	3		15	9	2005	10.6	61
P349316	Blue tit	3		15	9	2005	11.44	61
P349330	Blue tit	3		15	9	2005	10.93	62
P349319	Blue tit	4		15	9	2005	11.17	62
R449662	Blue tit	4		15	9	2005	10.89	63
P349312	Blue tit	3		15	9	2005	11.02	63
P349329	Blue tit	3		15	9	2005	11.6	63
P349322	Blue tit	3		15	9	2005	11.87	64
3Y8500	Treecreeper	3		15	9	2005	9.45	65
P349311	Blue tit	3		15	9	2005	11.8	65
P342682	Blue tit	4		15	9	2005	11.13	66
T591402	Blue tit	3		15	9	2005	11.6	66
P349321	Blue tit	3		15	9	2005	11.78	66
T591493	Blue tit	3		15	9	2005	12.1	66
P349325	Dunnock	3		15	9	2005	19.93	66
P349336	Great tit	3		15	9	2005	17.28	69
P349326	Dunnock	3		15	9	2005	22.4	69
P349212	Siskin	3	M	15	9	2005	11.94	70
P349243	Siskin	3	M	15	9	2005	15.6	70
P349327	Siskin	3	M	15	9	2005	11.88	72
R450958	Siskin	4	M	15	9	2005	12.39	72
R450612	Robin	4		15	9	2005	19.53	72
T591061	Siskin	4	M	15	9	2005	13.66	73
P349328	Great tit	3		15	9	2005	19.01	77
P349308	Chaffinch	3		15	9	2005	20.52	82
P349309	Chaffinch	3	M	15	9	2005	22.61	83
P349324	Chaffinch	3	M	15	9	2005	22.59	84
P349317	Chaffinch	3	M	15	9	2005	21.56	85
P349318	Chaffinch	3	M	15	9	2005	21.6	85
P349332	Chaffinch	3	M	15	9	2005	22.66	85
P349333	Chaffinch	3	M	15	9	2005	23.61	85
P349315	Chaffinch	3	M	15	9	2005	24.71	85
P349320	Chaffinch	3	M	15	9	2005	22.92	86
P349310	Chaffinch	4	M	15	9	2005	23.05	88
VF34969	Greenfinch	3	M	15	9	2005	28.15	88
P349334	Chaffinch	4	M	15	9	2005	24.32	90
P349306	Coal tit	3		15	9	2005
3Y8303	Goldcrest	3	M	21	9	2005	5.14	52
3Y8302	Goldcrest	3	M	21	9	2005	5.22	54
3Y8304	Goldcrest	3	M	21	9	2005	6.16	54
P349337	Coal tit	2		21	9	2005	9.23	59
P349338	Coal tit	2		21	9	2005	9.48	59
P349365	Coal tit	3		21	9	2005	9.1	60
T591435	Coal tit	2		21	9	2005	9.64	60
P349352	Coal tit	2		21	9	2005	9.68	60
P349369	Coal tit	3		21	9	2005	9.83	60
T591453	Coal tit	3		21	9	2005	9.3	61
P349308	Coal tit	3		21	9	2005	9.42	61
P349335	Coal tit	3		21	9	2005	9.45	61
P346079	Coal tit	4		21	9	2005	9.79	61
P349344	Blue tit	3		21	9	2005	10.54	61
P349376	Blue tit	3		21	9	2005	10.64	61
P349331	Blue tit	3		21	9	2005	10.71	61
P349379	Blue tit	3		21	9	2005	11.73	61
P349346	Coal tit	3		21	9	2005	9.1	62
P349343	Coal tit	3		21	9	2005	9.19	62
P349339	Coal tit	3		21	9	2005	9.63	62
P349347	Blue tit	3		21	9	2005	10.04	62
P349348	Blue tit	3		21	9	2005	10.37	62
P349354	Blue tit	3		21	9	2005	10.47	62
P349361	Blue tit	3		21	9	2005	10.86	62
P349374	Coal tit	3		21	9	2005	10.21	63
P349345	Blue tit	3		21	9	2005	10.47	63
P349342	Blue tit	3		21	9	2005	10.59	64
R450487	Blue tit	4		21	9	2005	11.42	65
P349364	Blue tit	3		21	9	2005	11.67	65
P349382	Blue tit	3		21	9	2005	12.2	65
R450584	Blue tit	4		21	9	2005	11.53	66
T591484	Blue tit	3		21	9	2005	11.97	66
P349357	Blue tit	3		21	9	2005	12.29	66
R450828	Blue tit	4		21	9	2005	11.82	67
T591165	Siskin	3	F	21	9	2005	10.9	70
P349366	Siskin	3	M	21	9	2005	12.37	72
T591403	Siskin	4	M	21	9	2005	13.35	72
P349359	Great tit	3		21	9	2005	17.57	72
P349396	Robin	3		21	9	2005	18.64	73
R450612	Robin	4		21	9	2005	19.49	73
P349231	Great tit	3		21	9	2005	20.15	73
P349388	Robin	3		21	9	2005	18.98	74
P349341	Great tit	3		21	9	2005	19.51	75
R450535	Great tit	4	F	21	9	2005	20.13	75	P MOULT
R450484	Chaffinch	4	F	21	9	2005	20.46	79	P MOULT
P349371	Chaffinch	3	F	21	9	2005	20.66	79
P349350	Chaffinch	3	F	21	9	2005	21.07	79
P345892	Chaffinch	4	F	21	9	2005	19.81	80	P MOULT
P349355	Chaffinch	3	F	21	9	2005	20.3	80
P349378	Chaffinch	4	F	21	9	2005	20.44	80	P MOULT
P349392	Chaffinch	3	F	21	9	2005	20.57	80
P349377	Chaffinch	3	F	21	9	2005	21.39	80
P349390	Chaffinch	3	F	21	9	2005	22.79	80
P349395	Chaffinch	3	F	21	9	2005	22.88	80
P349384	Chaffinch	3	F	21	9	2005	21.09	81
P349340	Chaffinch	3	F	21	9	2005	22.6	81
P349380	Chaffinch	3	M	21	9	2005	22.38	82
P349367	Chaffinch	3	M	21	9	2005	23.64	82
P349358	Chaffinch	4	F	21	9	2005	20.89	83
P349356	Chaffinch	3	M	21	9	2005	21.64	83
P349362	Chaffinch	3	M	21	9	2005	24.74	84
P349363	Chaffinch	3	M	21	9	2005	20.77	85
P349373	Chaffinch	3	M	21	9	2005	21.54	85
P349391	Chaffinch	3	M	21	9	2005	22.64	85
P349397	Chaffinch	3	M	21	9	2005	23.44	85
P349360	Chaffinch	3	M	21	9	2005	21.88	86
P349351	Chaffinch	3	M	21	9	2005	22.34	86
P349387	Chaffinch	3	M	21	9	2005	22.77	86
P349375	Chaffinch	3	M	21	9	2005	23.81	86
P349393	Chaffinch	3	M	21	9	2005	24.55	86
VF34972	Greenfinch	3	M	21	9	2005	26.76	86
VF34970	Greenfinch	3	F	21	9	2005	28.31	86
P349353	Chaffinch	3	M	21	9	2005	22.34	87
P349372	Chaffinch	4	M	21	9	2005	22.93	87	MOULT COMPLETE
P349368	Chaffinch	4	M	21	9	2005	23.04	87	MOULT COMPLETE
P349349	Chaffinch	3	M	21	9	2005	23.48	87
P349381	Chaffinch	3	M	21	9	2005	24.47	87
R449797	Chaffinch	4	M	21	9	2005	22.74	88	P MOULT
P349266	Chaffinch	3	M	21	9	2005	22.94	88
K577927	Chaffinch	4	M	21	9	2005	23.65	88	P MOULT
P349386	Chaffinch	3	M	21	9	2005	23.67	88
P349383	Chaffinch	4	M	21	9	2005	24.47	88	LARGE GROWTH BOTH FEET
P349394	Chaffinch	4	M	21	9	2005	24.72	88
VF34973	Greenfinch	3	M	21	9	2005	24.96	88
P349389	Chaffinch	3	M	21	9	2005	22.52	89
P349370	Chaffinch	3	M	21	9	2005	25.11	89
P349385	Chaffinch	3	M	21	9	2005	23.93	90
VF34971	Greenfinch	3	M	21	9	2005	27.89	90
VF34974	Greenfinch	3	M	21	9	2005	28	90
P349346	Coal tit	3		21	9	2005
P349343	Coal tit	3		21	9	2005
R450612	Robin	4		21	9	2005
P349346	Coal tit	3		21	9	2005
P349376	Blue tit	3		21	9	2005
3Y8476	Wren	2		29	9	2005	12.28	50
3Y8306	Goldcrest	2	F	29	9	2005	5.43	52
3Y8305	Goldcrest	3	F	29	9	2005	6.13	53
P349402	Coal tit	3		29	9	2005	8.42	58
P349398	Coal tit	3		29	9	2005	8.86	58
P349420	Coal tit	3		29	9	2005	9.39	59
P349428	Blue tit	3		29	9	2005	10.39	59
P349404	Coal tit	4		29	9	2005	8.81	60
P349313	Coal tit	3		29	9	2005	9.07	60
P349412	Coal tit	3		29	9	2005	9.34	60
P349410	Coal tit	3		29	9	2005	8.91	61
P349365	Coal tit	2		29	9	2005	9.27	61
P349411	Coal tit	2		29	9	2005	9.55	61
P349352	Coal tit	3		29	9	2005	9.79	61
P349405	Blue tit	3		29	9	2005	10.62	61
P349408	Blue tit	3		29	9	2005	10.93	61
R449423	Coal tit	4		29	9	2005	8.98	62
P349346	Coal tit	3		29	9	2005	9.17	62
P349260	Coal tit	3		29	9	2005	10.34	62
P349414	Blue tit	3		29	9	2005	10.74	62
P349437	Blue tit	3		29	9	2005	11.37	62
P349401	Coal tit	3		29	9	2005	9.12	63
R450579	Blue tit	4		29	9	2005	10.47	63
P349422	Blue tit	4		29	9	2005	11.02	64
P349423	Blue tit	4		29	9	2005	12.15	64
P349415	Blue tit	4		29	9	2005	9.83	65
P349407	Blue tit	4		29	9	2005	11.36	65
R450328	Blue tit	4		29	9	2005	12.03	65
R450958	Siskin	4	M	29	9	2005	12.13	72
P349419	Great tit	3	M	29	9	2005	18.28	72
P349424	Great tit	4	F	29	9	2005	19.39	72
R450100	Siskin	4	M	29	9	2005	13.05	73
P349432	Great tit	3		29	9	2005	19.55	73
P349406	Siskin	4	M	29	9	2005	13.1	74
P349426	Great tit	3	M	29	9	2005	20.67	75
P349416	Great tit	4	M	29	9	2005	19.32	77
P349431	Chaffinch	3	F	29	9	2005	21.39	77
P349421	Chaffinch	3	F	29	9	2005	21.41	79
P349350	Chaffinch	4	F	29	9	2005	21.41	81
P349434	Chaffinch	3	F	29	9	2005	23.48	83
P349418	Chaffinch	3	M	29	9	2005	21.83	84
P349409	Chaffinch	3	M	29	9	2005	22.7	84
P349399	Chaffinch	3	M	29	9	2005	20.91	85
P349400	Chaffinch	3	M	29	9	2005	21.2	85
P349417	Chaffinch	3	M	29	9	2005	23.43	85
P349425	Chaffinch	3	M	29	9	2005	24.02	85
VF34980	Greenfinch	3	M	29	9	2005	28.67	85
P349430	Chaffinch	4	M	29	9	2005	24.45	86
VF34981	Greenfinch	3	M	29	9	2005	27.64	86
P349433	Chaffinch	4	M	29	9	2005	22.88	87
P349436	Chaffinch	4	M	29	9	2005	23.04	87
P349427	Chaffinch	3	M	29	9	2005	24.01	87
P349435	Chaffinch	4	M	29	9	2005	23.64	88
VF34976	Greenfinch	3	M	29	9	2005	23.74	88
VF34975	Greenfinch	3	M	29	9	2005	26.92	88
VF34979	Greenfinch	3	M	29	9	2005	27.24	88
VF34978	Greenfinch	3	M	29	9	2005	27.63	88
VF34977	Greenfinch	3	M	29	9	2005	29.95	88
P349403	Chaffinch	4	M	29	9	2005	21.19	89
P349413	Chaffinch	4	M	29	9	2005	23.47	89
P349429	Chaffinch	4	M	29	9	2005	24.43	89	P MOULT 5555555532
P349411	Coal tit	2		29	9	2005
P349410	Coal tit	3		29	9	2005
3Y8308	Goldcrest	3	F	4	10	2005	5.3	51
3Y8307	Goldcrest	3	M	4	10	2005	5.9	52
P349451	Coal tit	3		4	10	2005	8.59	58
P349459	Coal tit	3		4	10	2005	8.61	58
R450353	Coal tit	4		4	10	2005	9.03	58
P349402	Coal tit	3		4	10	2005	8.52	59
P349455	Coal tit	3		4	10	2005	8.93	59
P349398	Coal tit	3		4	10	2005	9.02	59
P349338	Coal tit	3		4	10	2005	9.74	59
P349441	Coal tit	3		4	10	2005	8.84	60
P349481	Coal tit	3		4	10	2005	9.09	60
P349463	Coal tit	3		4	10	2005	9.12	60
T591475	Coal tit	2		4	10	2005	9.23	60
P349369	Coal tit	3		4	10	2005	9.3	60
P349452	Coal tit	3		4	10	2005	8.71	61
P349410	Coal tit	3		4	10	2005	8.78	61
P349335	Coal tit	3		4	10	2005	9.1	61
P349480	Coal tit	4		4	10	2005	9.18	61
R450432	Coal tit	4		4	10	2005	9.2	61
P349457	Coal tit	3		4	10	2005	9.23	61
P349365	Coal tit	3		4	10	2005	9.24	61
P349365	Coal tit	3		4	10	2005	9.27	61
P349462	Coal tit	2		4	10	2005	9.29	61
P349307	Coal tit	2		4	10	2005	9.33	61
P349352	Coal tit	3		4	10	2005	9.58	61
P349477	Blue tit	3		4	10	2005	10.94	61
R449423	Coal tit	4		4	10	2005	9.03	62
P349460	Coal tit	3		4	10	2005	9.07	62
P349346	Coal tit	3		4	10	2005	9.14	62
P349339	Coal tit	3		4	10	2005	9.63	62
P349260	Coal tit	3		4	10	2005	10.15	62
P349448	Blue tit	4		4	10	2005	10.63	62
P349461	Blue tit	3		4	10	2005	10.72	62
P349472	Blue tit	4		4	10	2005	11.06	62
P349444	Coal tit	3		4	10	2005	9.46	63
P349401	Coal tit	3		4	10	2005	9.51	63
P349449	Blue tit	3		4	10	2005	11.05	63
P349458	Blue tit	3		4	10	2005	11.62	63
P349447	Blue tit	3		4	10	2005	10.84	64
T591493	Blue tit	3		4	10	2005	11.85	66
P349478	Blue tit	3		4	10	2005	11.91	66
P349483	Dunnock	3		4	10	2005	21	67
P349456	Siskin	4	F	4	10	2005	11.52	71
R450549	Siskin	4	F	4	10	2005	12.23	71	P MOULT 5555555543
P349465	Great tit	3		4	10	2005	17.87	73
T591415	Great tit	3		4	10	2005	19.17	73
P349438	Great tit	3	M	4	10	2005	19.81	74
P349484	Great tit	3	M	4	10	2005	19.95	74
P349442	Great tit	3		4	10	2005	19.06	75
P349450	Great tit	3		4	10	2005	18.94	76
P349476	Great tit	3	M	4	10	2005	19.52	77
P349470	Chaffinch	3	F	4	10	2005	20.25	78
R450484	Chaffinch	4	F	4	10	2005	21.33	80	P MOULT 5555555543
P349468	Chaffinch	3	F	4	10	2005	21.04	81
P349475	Chaffinch	4	F	4	10	2005	20.56	82	HUGE GROWTH RIGHT FOOT
P349479	Chaffinch	4	F	4	10	2005	20.67	82	P MOULT 5555555554
P349464	Chaffinch	4	F	4	10	2005	21.38	82	P MOULT 5555555554
P349467	Chaffinch	3	F	4	10	2005	22.14	82
P349466	Chaffinch	3	M	4	10	2005	22.72	83
P349469	Chaffinch	3	M	4	10	2005	20.72	84
P349446	Chaffinch	3	M	4	10	2005	22.69	84
P349453	Chaffinch	3	M	4	10	2005	21.54	85
P349440	Chaffinch	3	M	4	10	2005	21.7	85
P349473	Chaffinch	3	M	4	10	2005	21.84	85
P349443	Chaffinch	3	M	4	10	2005	21.98	85
P349249	Chaffinch	3	M	4	10	2005	21.28	86
P349445	Chaffinch	3	M	4	10	2005	21.35	86
P349404	Chaffinch	3	M	4	10	2005	22.2	86
P349474	Chaffinch	3	M	4	10	2005	22.82	86
VF34982	Greenfinch	3	F	4	10	2005	29.17	86
P349482	Chaffinch	3	M	4	10	2005	22.68	87
P349471	Chaffinch	4	M	4	10	2005	23.61	87
VF34984	Greenfinch	3	M	4	10	2005	27.59	87
VF34983	Greenfinch	3	M	4	10	2005	27.63	87
VF34976	Greenfinch	3	M	4	10	2005	22.28	88
P349454	Chaffinch	3	M	4	10	2005	23.16	88
P349439	Chaffinch	4	M	4	10	2005	23.09	90	P MOULT 5555555543
P349455	Coal tit	3		4	10	2005
3Y8308	Goldcrest	3	F	21	10	2005	5.07	51
3Y8309	Goldcrest	3	F	21	10	2005	5.11	52
3Y8312	Goldcrest	3	F	21	10	2005	5.54	52
3Y8311	Goldcrest	3	M	21	10	2005	5.24	53
3Y8310	Goldcrest	3	F	21	10	2005	5.31	53
N708431	Coal tit	4		21	10	2005	8.98	58
P349503	Coal tit	3		21	10	2005	9.13	58
P349402	Coal tit	3		21	10	2005	8.32	59
P349398	Coal tit	3		21	10	2005	9.12	59
P348023	Coal tit	4		21	10	2005	9.16	59
P349509	Coal tit	3		21	10	2005	8.31	60
P349504	Coal tit	3		21	10	2005	8.33	60
P349493	Coal tit	3		21	10	2005	8.41	60
P349404	Coal tit	3		21	10	2005	8.95	60
P349488	Coal tit	3		21	10	2005	9.04	60
P349463	Coal tit	3		21	10	2005	9.17	60
P349481	Coal tit	3		21	10	2005	9.52	60
T591435	Coal tit	3		21	10	2005	9.58	60
P349489	Coal tit	3		21	10	2005	9.6	60
P349420	Coal tit	3		21	10	2005	9.61	60
P349495	Coal tit	3		21	10	2005	8.91	61
R450316	Coal tit	4		21	10	2005	9.02	61
P349496	Coal tit	4		21	10	2005	9.04	61
P349480	Coal tit	3		21	10	2005	9.12	61
P349491	Coal tit	3		21	10	2005	9.13	61
R450306	Coal tit	4		21	10	2005	9.15	61
P349410	Coal tit	3		21	10	2005	9.2	61
P349365	Coal tit	2		21	10	2005	9.26	61
T591453	Coal tit	3		21	10	2005	9.28	61
P349486	Coal tit	3		21	10	2005	9.32	61
P349485	Coal tit	3		21	10	2005	9.76	61
P349343	Coal tit	3		21	10	2005	9.78	61
P349502	Blue tit	3		21	10	2005	9.81	61
P349411	Coal tit	2		21	10	2005	9.88	61
R450687	Blue tit	4		21	10	2005	10.55	61
P347903	Coal tit	4		21	10	2005	8.39	62
P348797	Coal tit	2		21	10	2005	9.07	62
P349460	Coal tit	3		21	10	2005	9.2	62
P349401	Coal tit	2		21	10	2005	9.44	62
P349346	Coal tit	3		21	10	2005	9.45	62
P349339	Coal tit	3		21	10	2005	9.53	62
P349508	Blue tit	3		21	10	2005	10.99	62
P349494	Coal tit	3		21	10	2005	9.34	63
P349500	Blue tit	3		21	10	2005	10.41	63
T591382	Blue tit	3		21	10	2005	11.56	64
P349499	Blue tit	3		21	10	2005	11.54	65
P349505	Blue tit	3		21	10	2005	11.32	66
P349490	Blue tit	3		21	10	2005	11.83	66
P349514	Blue tit	3		21	10	2005	11.9	66
P347338	Blue tit	4		21	10	2005	11.45	68
P349513	Siskin	4	F	21	10	2005	12.2	68
P349513	Siskin	4	F	21	10	2005	12.37	69
T591165	Siskin	3	F	21	10	2005	10.84	70
R450958	Siskin	4	M	21	10	2005	13.5	71
P349487	Great tit	3		21	10	2005	17.39	74
P349388	Robin	3		21	10	2005	18.94	74
P349516	Great tit	3		21	10	2005	21.65	74
P349288	Robin	3		21	10	2005	18.42	76
P348574	Great tit	4	F	21	10	2005	18.87	76
P349515	Great tit	3	M	21	10	2005	20.67	76
T591400	Great tit	3	M	21	10	2005	19.9	77
T591419	Great tit	3	M	21	10	2005	21.36	77
P349507	Great tit	3	M	21	10	2005	19.62	78
P349501	Great tit	4	M	21	10	2005	19.75	78
P349510	Chaffinch	3	F	21	10	2005	20.28	80
P349498	Chaffinch	3	F	21	10	2005	20.61	81
P346015	Chaffinch	4	F	21	10	2005	21.25	81
P349492	Chaffinch	4	F	21	10	2005	21.58	82
T591150	Chaffinch	3	M	21	10	2005	25.21	84
P349506	Chaffinch	3	M	21	10	2005	21.34	85
P349512	Chaffinch	3	M	21	10	2005	22.92	85
P349511	Chaffinch	3	M	21	10	2005	23.25	86
P349497	Chaffinch	3	M	21	10	2005	24.76	86
VF34985	Greenfinch	3	F	21	10	2005	30.26	86
VF34986	Greenfinch	3	M	21	10	2005	25.73	87
VF34987	Greenfinch	3	M	21	10	2005	29	89
CL28295	Blackbird	3	F	21	10	2005	101	126
P349488	Coal tit	3		21	10	2005
P349491	Coal tit	3		21	10	2005
P349411	Coal tit	2		21	10	2005
P349410	Coal tit	3		21	10	2005
P349411	Coal tit	2		21	10	2005
3Y8313	Wren	3		17	11	2005	11.24	50
3Y8314	Wren	3		17	11	2005	11.17	51
P349518	Coal tit	3		17	11	2005	8.62	57
P349518	Coal tit	2		17	11	2005	9.03	57
P349533	Coal tit	3		17	11	2005	8.15	58
P349553	Coal tit	3		17	11	2005	8.49	58
P349522	Coal tit	3		17	11	2005	8.58	58
P349528	Coal tit	3		17	11	2005	8.74	58
P349571	Coal tit	3		17	11	2005	7.7	59
P349398	Coal tit	3		17	11	2005	8.05	59
P349529	Coal tit	3		17	11	2005	8.38	59
P349526	Coal tit	3		17	11	2005	8.5	59
P349504	Coal tit	2		17	11	2005	8.67	59
P349537	Coal tit	3		17	11	2005	8.8	59
P349583	Coal tit	2		17	11	2005	8.84	59
P346809	Coal tit	4		17	11	2005	9.03	59
P349530	Coal tit	3		17	11	2005	9.21	59
P349522	Coal tit	2		17	11	2005	9.5	59
P349554	Coal tit	3		17	11	2005	8.15	60
P349586	Coal tit	2		17	11	2005	8.22	60
P349555	Coal tit	3		17	11	2005	8.36	60
P349577	Coal tit	2		17	11	2005	8.57	60
P349509	Coal tit	2		17	11	2005	8.61	60
P349527	Coal tit	2		17	11	2005	8.7	60
P349539	Coal tit	3		17	11	2005	8.79	60
P349313	Coal tit	2		17	11	2005	8.87	60
P349509	Coal tit	2		17	11	2005	9.06	60
P349525	Coal tit	3		17	11	2005	9.15	60
P349594	Coal tit	3		17	11	2005	9.2	60
R450437	Coal tit	2		17	11	2005	9.26	60
P349523	Coal tit	3		17	11	2005	9.5	60
P349420	Coal tit	2		17	11	2005	9.54	60
P349525	Coal tit	2		17	11	2005	9.55	60
P349502	Blue tit	3		17	11	2005	9.85	60
P349365	Coal tit	2		17	11	2005	9.85	60
P349613	Coal tit	2		17	11	2005	9.86	60
T591435	Coal tit	2		17	11	2005	10.06	60
P347087	Blue tit	4		17	11	2005	10.08	60
P349538	Coal tit	4		17	11	2005	8.6	61
P349352	Coal tit	2		17	11	2005	8.62	61
P349352	Coal tit	2		17	11	2005	8.76	61
P349596	Coal tit	2		17	11	2005	8.78	61
P349559	Coal tit	3		17	11	2005	8.83	61
P349452	Coal tit	2		17	11	2005	8.87	61
P349593	Coal tit	4		17	11	2005	9.21	61
P349519	Blue tit	3		17	11	2005	9.25	61
P349307	Coal tit	2		17	11	2005	9.34	61
R450433	Coal tit	2		17	11	2005	9.75	61
P349523	Coal tit	2		17	11	2005	9.88	61
P349606	Coal tit	3		17	11	2005	9.94	61
T591455	Blue tit	3		17	11	2005	10.59	61
[truncated: 48,629 more rows]
