# Supplementary material for: Effects of Sitka spruce masting on phenology and demography of siskins Spinus spinus
Source: Sci Rep. 2021 Mar 1;11:4921. doi: 10.1038/s41598-021-84471-8 (PMC7921583; doi:10.1038/s41598-021-84471-8)
Supplement: Supplementary file 2 — Supplementary Dataset 2. [file 41598_2021_84471_MOESM2_ESM.xls]

## Sheet: Annual cone scores
Year	Sitka spruce cones score
2001-02	2			Cone score:	1	no cones visible at a casual glance and hardly any detected by binocular search
2002-03	1				2	a few cones detected by binocular search
2003-04	1				3	occasional cluster visible on a few trees in some blocks
2004-05	8				4	slightly more clusters visible on a few trees in some blocks
2005-06	2				5	occasional clusters visible in all blocks
2006-07	8				6	moderate numbers of clusters in all blocks
2007-08	6				7	clusters prominent in all blocks, some trees with multiple clusters
2008-09	1				8	many trees with multiple clusters in all blocks
2009-10	7				9	multiple clusters easily visible in all blocks, with many trees looking brown
2010-11	9				10	colour of tree tops swamped by cones such that most trees look brown at top
2011-12	4
2012-13	6
2013-14	4
2014-15	8
2015-16	2
2016-17	3
2017-18	8
2018-19	2
2019-20	9

## Sheet: Forestry land cover within 5km
planting period	Sitka spruce (ha)	Norway spruce (ha)	Japanese larch (ha)	hybrid larch (ha)	European larch (ha)	Scots pine (ha)	Lodgepole pine (ha)
1997-2002	30	2	2	17
1992-1996	30
1987-1991	72		2
1982-1986	45		2
1977-1981	16			3
1972-1976	105		3
1967-1971	413	5	23
1962-1966	114	6	5	29	1
1957-1961	62	24	3	30			1
1952-1956				34
1947-1951
1942-1946
1937-1941	16	30
1932-1936	2	10	4		5	4
<1932	3	1	1	1	1
Total	906	77	45	113	6	4	1

## Sheet: Forestry land cover within 20km
planting period	Sitka spruce (ha)	Norway spruce (ha)	Japanese larch (ha)	hybrid larch (ha)	European larch (ha)	Scots pine (ha)	Lodgepole pine (ha)
1997-2002	437	8	22	34		36
1992-1996	467	3	11	30		6	1
1987-1991	897		43	4
1982-1986	965	2	12	28
1977-1981	851	1	58	24			23
1972-1976	968	2	28	1			2
1967-1971	1303	57	36	40	1		144
1962-1966	1358	65	19	60	2	16	259
1957-1961	721	169	69	60	10	89	175
1952-1956	817	302	154	52	7	122	112
1947-1951	360	70	29	1		73	8
1942-1946	66	33	7	9	2	4
1937-1941	83	76	6		6	29	4
1932-1936	95	81	10		9	27	1
<1932	67	62	32	1	13	62	4
Total	9455	930	535	344	49	466	735

## Sheet:  seed fall 2006-07
date	Days after 1 October	% seeds still in cone Argyll	% seeds still in cone Perth		n cones trees sampled Argyll	%seed fall Argyll	range		n cones trees sampled Perth	% seed fall Perth	range
2006-07
2020-10-01	0	98	90		10	2	0 to 4		14	10	4 to 19
2020-11-04	35	93	77		16	7	1 to 14		14	23	10 to 31
2020-11-22	53	83	61		16	17	6 to 37		13	39	15 to 52
2020-12-18	79	83	51		21	17	2 to 37		11	49	25 to 70
2020-01-27	119	70	41		11	30	1 to 50		12	59	28 to 79
2020-02-27	150	64	37		12	36	18 to 60		22	63	37 to 80
2020-03-29	180	60	21		20	40	18 to 60		24	79	58 to 94
2020-04-28	210	40	11		22	60	25 to 75		21	89	80 to 99
2020-05-29	241	26	8		19	74	30 to 90		14	92	82 to 100
2020-06-30	273	17	5		10	83	44 to 99		12	95	82 to 100
2020-07-21	295	9	2		10	91	58 to 100		10	98	86 to 100
