# Supplementary material for: Effects of Sitka spruce masting on phenology and demography of siskins Spinus spinus
Source: Sci Rep. 2021 Mar 1;11:4921. doi: 10.1038/s41598-021-84471-8 (PMC7921583; doi:10.1038/s41598-021-84471-8)
Supplement: Supplementary file 3 — Supplementary Dataset 3. [file 41598_2021_84471_MOESM3_ESM.xls]

## Sheet: results
LABORATORY REPORT
Client Details
Contact:	Prof Robert Furness
Sample Details
Number:	200
Material:	Feathers & seeds
Sample Tracking
IA Reference No.:	200622-1
Date of Arrival:	2020-06-22
Analysis Details
Isotopes:	d13C and d15N
Method:	EA-IRMS
Report Date:	2020-07-14
Sample Number	Sample Envelope	Contents	Nitrogen Content	d15NAIR	Mean d15NAIR	Carbon Content	d13CV-PDB	Mean d13CV-PDB
			(%)	(‰)	(‰)	(%)	(‰)	(‰)
1	1	seeds 2017 1	2.66623	-1.76138		49.9911	-26.536
2	1	seeds 2017 2	2.78709	-1.75207		51.6882	-26.5526
3	1	seeds 2017 3	2.48667	-1.27377		49.5638	-26.629
"	"	"	2.6251	-1.28954	-1.28166	51.3902	-26.6529	-26.6409
4	1	seeds 2006 1	1.57957	0.213454		51.0342	-26.8498
"	"	"	1.54447	0.128554	0.171004	50.2361	-26.8275	-26.8386
5	1	seeds 2006 2	2.05308	2.50887		50.6351	-26.0099
6	1	seeds 2006 3	1.73177	2.64928		49.8207	-26.1957
"	"	"	1.79063	2.60772	2.6285	50.8904	-26.2005	-26.1981
7	2	2020 siskin	15.3611	4.90256		48.1041	-22.1694
8	2	2020 siskin	14.8565	3.48252		47.012	-22.129
9	2	2020 siskin	14.7175	4.23962		47.2551	-22.0671
10	2	2020 siskin	15.2038	4.65878		47.6816	-22.1867
"	"	"	15.2	4.73961	4.69919	47.3748	-22.1275	-22.1571
11	2	2020 siskin	15.0691	4.26623		47.7158	-21.8478
12	2	2020 siskin	15.3195	3.85411		48.2174	-22.043
13	2	2020 siskin	14.9258	4.1065		47.3014	-22.0494
14	2	2020 siskin	15.0622	4.97885		47.8533	-22.3681
15	2	2020 siskin	15.6356	4.39806		49.0267	-21.9589
"	"	"	15.088	4.5074	4.45273	47.4919	-22.0411	-22
16	2	2020 siskin	15.1868	3.33815		47.9094	-21.9703
17	3	2020 chaffinch	14.4541	8.38847		45.894	-23.7101
18	3	2020 chaffinch	15.1166	7.3078		47.5664	-23.5116
19	3	2020 chaffinch	15.3235	6.63424		48.6602	-23.6623
20	3	2020 chaffinch	15.3581	7.13364		48.2174	-23.9585
"	"	"	15.3057	7.01568	7.07466	47.6614	-23.9886	-23.9736
21	3	2020 chaffinch	15.181	6.37347		47.998	-23.3979
22	4	2020 blue tit	14.1619	2.98364		46.2083	-24.9416
23	4	2020 great tit	14.7922	6.31391		47.1144	-24.3325
24	4	2020 blackbird	15.281	7.31843		49.021	-24.8392
25	4	2020 dunnock	15.0314	7.11739		47.5848	-24.4551
"	"	"	15.5832	7.05773	7.08756	48.8998	-24.3866	-24.4209
26	4	2020 robin	15.162	7.81706		48.1337	-24.5383
27	4	2020 goldfinch	14.7984	6.36423		46.9542	-24.2842
28	5	2019 siskin	14.9386	5.43507		47.7029	-23.7615
29	5	2019 siskin	14.8818	5.57028		47.2974	-23.8877
30	5	2019 siskin	15.1403	5.61025		47.7836	-24.0129
"	"	"	15.1629	5.54609	5.57817	48.0112	-23.9252	-23.9691
31	5	2019 siskin	13.8112	5.06495		43.3997	-24.036
32	5	2019 siskin	14.6019	6.17258		45.889	-23.125
33	5	2019 siskin	14.9113	5.22249		47.2254	-23.6533
34	5	2019 siskin	14.5817	4.96417		45.7276	-23.6729
35	5	2019 siskin	14.54	4.70783		45.2657	-24.0224
"	"	"	15.3083	4.69273	4.70028	47.6508	-24.0896	-24.056
36	5	2019 siskin	15.128	5.69449		47.5294	-24.1046
37	5	2019 siskin	15.4304	5.29937		48.6341	-23.8281
Sample Number	Sample Envelope	Contents	Nitrogen Content	d15NAIR	Mean d15NAIR	Carbon Content	d13CV-PDB	Mean d13CV-PDB
			(%)	(‰)	(‰)	(%)	(‰)	(‰)
38	6	2019 chaffinch	14.8983	7.39484		46.589	-24.0257
39	6	2019 chaffinch	14.9373	5.911		47.1091	-24.2805
40	6	2019 chaffinch	14.9568	6.65956		46.9557	-24.0675
"	"	"	15.5775	6.65841	6.65898	48.7884	-24.0329	-24.0502
41	6	2019 chaffinch	14.7679	5.94999		46.8969	-24.3461
42	6	2019 chaffinch	14.9117	6.79708		46.8969	-24.4744
43	7	2019 blue tit	15.0388	4.94306		47.6361	-25.6731
44	7	2019 great tit	14.2649	4.89628		45.3615	-25.3267
45	7	2019 blackbird	14.29	5.44968		45.4899	-24.5243
"	"	"	14.8604	5.41288	5.43128	47.5084	-24.5116	-24.5179
46	7	2019 dunnock	14.6076	7.27343		46.0343	-24.9851
47	7	2019 robin	15.4055	5.53257		48.1723	-24.8713
48	7	2019 goldfinch	15.3951	4.30898		48.4891	-25.0581
49	8	2020 coal tit	14.3267	6.58236		46.0829	-24.1773
50	8	2019 coat tit	15.3087	5.02057		48.3579	-25.1505
"	"	"	15.1403	4.95501	4.98779	48.0225	-25.1208	-25.1357
51	8	2017 coal tit	14.5755	5.38949		46.6193	-24.5902
52	8	2019 coal tit	14.8426	5.89475		48.9607	-25.2353
53	8	2017 coal tit	15.2142	5.36651		48.6617	-24.7509
54	9	2017 siskin	14.9807	6.27863		47.4365	-22.6711
55	9	2017 siskin	14.6589	5.8538		47.0331	-23.2094
"	"	"	14.5661	5.88906	5.87143	46.7137	-23.2998	-23.2546
56	9	2017 siskin	14.3987	5.77329		46.4607	-23.3852
57	9	2017 siskin	14.7476	4.87642		47.7385	-23.7984
58	9	2017 siskin	15.2169	5.6861		49.3616	-23.7045
59	9	2017 siskin	15.0354	5.92457		47.8421	-23.6482
60	9	2017 siskin	15.0874	5.73316		48.3458	-23.8084
"	"	"	14.8549	5.62382	5.67849	47.6296	-23.6969	-23.7526
61	9	2017 siskin	14.5661	5.765		47.0768	-23.5615
62	9	2017 siskin	13.8814	5.13834		46.5362	-23.4608
63	9	2017 siskin	15.2231	5.13665		48.5053	-24.0099
64	10	2017 chaffinch	15.257	6.5988		48.0424	-24.2137
65	10	2017 chaffinch	14.7196	6.31872		46.744	-24.4265
"	"	"	14.9027	6.25901	6.28887	46.8006	-24.4072	-24.4168
66	10	2017 chaffinch	15.1625	6.16226		47.6259	-24.3187
67	10	2017 chaffinch	15.4971	6.81349		48.7167	-24.4115
68	10	2017 chaffinch	15.1961	6.7029		47.3907	-24.6764
Sample Number	Sample Envelope	Contents	Nitrogen Content	d15NAIR	Mean d15NAIR	Carbon Content	d13CV-PDB	Mean d13CV-PDB
			(%)	(‰)	(‰)	(%)	(‰)	(‰)
69	11	2017 blue tit	13.9908	5.90381		44.4356	-25.2216
70	11	2017 great tit	14.9433	6.1597		46.9638	-24.7271
"	"	"	14.9009	6.18806	6.17388	47.0291	-24.7533	-24.7402
71	11	2017 blackbird	14.7821	6.01168		46.9871	-24.2316
72	11	2017 dunnock	14.7743	6.73635		46.3734	-25.0203
73	11	2017 robin	14.8429	7.15194		46.3844	-25.1424
74	11	2017 goldfinch	14.7842	7.18644		47.3017	-24.1519
75	12	2016 siskin	15.1678	4.90981		47.1482	-23.8676
"	"	"	15.4393	4.96479	4.9373	47.6688	-23.8859	-23.8767
76	12	2016 siskin	14.7644	4.48098		46.6562	-24.6151
77	12	2016 siskin	14.684	6.35504		46.3035	-23.2184
78	12	2016 siskin	14.93	5.75778		46.687	-23.9851
79	12	2016 siskin	15.1713	5.29758		47.6725	-23.6629
80	12	2016 siskin	15.0619	5.11584		47.3197	-23.5942
"	"	"	15.0045	5.1268	5.12132	47.3058	-23.5785	-23.5863
81	12	2016 siskin	15.1904	5.35173		47.1598	-24.3734
82	12	2016 siskin	15.0679	5.65113		47.7956	-23.678
83	12	2016 siskin	14.94	5.39191		47.0294	-23.9221
84	12	2016 siskin	15.1933	3.9078		47.0831	-24.3647
85	13	2016 chaffinch	15.0909	5.49302		47.7522	-23.9901
"	"	"	15.1738	5.55097	5.522	48.2431	-24.0899	-24.04
86	13	2016 chaffinch	15.3194	4.87352		47.5827	-24.8516
87	13	2016 chaffinch	14.9847	6.61188		47.2423	-24.4054
88	13	2016 chaffinch	15.1735	6.23569		47.4857	-24.1435
89	13	2016 chaffinch	15.1587	5.82365		47.9324	-24.0392
90	14	2016 blue tit	15.28	6.10672		47.7824	-24.2069
"	"	"	15.455	6.05261	6.07967	49.2304	-24.2965	-24.2517
91	14	2016 great tit	15.0451	6.24896		46.6774	-24.706
92	14	2016 song thrush	15.1143	4.64865		46.898	-24.6086
93	14	2016 dunnock	14.9753	6.69866		46.5277	-24.2964
94	14	2016 robin	15.3072	6.86616		47.8418	-24.5475
95	14	2016 goldfinch	15.5893	5.62972		48.0621	-24.0504
"	"	"	14.951	5.56883	5.59928	46.0945	-24.0585	-24.0544
96	14	2016 coal tit	15.1143	5.1022		47.7619	-24.9477
97	14	2016 coal tit	15.01	5.67569		47.3916	-25.0396
98	14	2016 coal tit	14.104	5.85099		45.705	-24.5114
99	14	2016 coal tit	14.1103	5.7778		44.9259	-25.0232
100	14	2016 coal tit	14.3182	5.12634		48.0202	-25.4981
"	"	"	13.9991	5.1914	5.15887	48.8075	-25.4535	-25.4758
101	15	2011 siskin	15.0795	5.07876		47.515	-22.0516
102	15	2011 siskin	15.3263	3.5535		48.7152	-21.6785
103	15	2011 siskin	14.6951	5.78917		48.4317	-22.8458
104	15	2011 siskin	14.9606	6.17027		47.8918	-21.6331
105	15	2011 siskin	14.8989	5.21772		46.5669	-22.3855
"	"	"	14.2087	5.18717	5.20244	44.5816	-22.4312	-22.4083
106	15	2011 siskin	14.9972	4.91914		47.1553	-21.895
107	15	2011 siskin	15.4743	4.11229		48.4354	-22.3295
108	15	2011 siskin	14.6586	5.09864		46.484	-21.6316
109	15	2011 siskin	14.8794	5.39996		47.4916	-22.1603
110	15	2011 siskin	14.9942	5.33216		47.2159	-22.6593
"	"	"	15.0444	5.41509	5.37363	47.7824	-22.534	-22.5967
Sample Number	Sample Envelope	Contents	Nitrogen Content	d15NAIR	Mean d15NAIR	Carbon Content	d13CV-PDB	Mean d13CV-PDB
			(%)	(‰)	(‰)	(%)	(‰)	(‰)
111	16	2011 chaffinch	14.9756	7.39979		47.8436	-24.3976
112	16	2011 chaffinch	15.4851	7.14643		48.8331	-24.2488
113	16	2011 chaffinch	15.0783	6.48621		47.3641	-24.6729
114	16	2011 chaffinch	15.1975	6.27959		47.9726	-24.8462
115	16	2011 chaffinch	15.5556	6.72704		49.764	-25.0506
"	"	"	15.1002	6.71035	6.7187	48.6599	-25.1447	-25.0977
116	16	2011 blue tit	15.2176	6.10374		48.4571	-24.2675
117	16	2011 great tit	15.3414	6.84612		48.0543	-24.7875
118	16	2011 blackbird	15.5544	6.00083		49.169	-25.1971
119	16	2011 dunnock	15.0914	8.06026		47.2037	-24.1414
120	16	2011 robin	15.0573	7.43722		47.1873	-24.7657
"	"	"	15.079	7.30655	7.37188	47.2278	-24.7489	-24.7573
121	16	2011 goldfinch	14.8277	6.25393		47.5857	-23.6786
122	16	2011 coal tit	14.9692	6.2764		47.7384	-24.5457
123	16	2011 coal tit	14.7264	5.92426		46.7884	-25.3814
124	16	2011 coal tit	15.4613	5.85502		48.8215	-24.8394
125	17	2018 siskin	14.3825	4.25914		46.1965	-23.3084
"	"	"	15.1441	4.24089	4.25002	48.3933	-23.4175	-23.363
126	17	2018 siskin	15.0558	5.36265		47.7869	-23.2911
127	17	2018 siskin	15.2668	4.95234		49.476	-23.2262
128	17	2018 siskin	14.4119	2.96699		46.745	-23.0633
"	"	"	15.1649	3.04167	3.00433	48.2887	-23.0041	-23.0337
129	17	2018 siskin	15.2943	5.49392		48.6225	-23.1371
130	17	2018 siskin	14.9812	5.12249		47.552	-23.2251
"	"	"	15.3514	5.16329	5.14289	48.3456	-23.229	-23.227
131	17	2018 siskin	14.7962	5.68178		46.8499	-23.2876
132	17	2018 siskin	15.0715	5.37236		48.3378	-23.4616
133	17	2018 siskin	14.9885	5.23745		47.9022	-23.3833
134	17	2018 siskin	15.7131	4.75993		48.96	-23.4631
135	18	2018 chaffinch	15.5486	6.38218		48.8932	-23.7229
"	"	"	15.243	6.34083	6.36151	47.8306	-23.801	-23.7619
136	18	2018 chaffinch	15.2215	7.1339		47.9405	-23.8389
137	18	2018 chaffinch	15.2376	6.62134		47.53	-24.3566
138	18	2018 chaffinch	15.4895	5.94967		48.886	-23.8459
139	18	2018 chaffinch	15.5662	7.0374		48.8626	-24.0518
140	18	2018 blue tit	14.5532	5.91342		47.4259	-24.587
"	"	"	14.6702	6.0541	5.98376	47.5937	-24.6213	-24.6042
141	18	2018 great tit	14.9844	6.53831		47.6965	-24.7783
142	18	2018 blackbird	13.8502	5.60821		43.8675	-25.0638
143	18	2018 dunnock	14.8135	7.14801		47.3768	-23.8808
144	18	2018 robin	15.0095	8.14786		47.53	-24.7175
145	18	2018 goldfinch	15.438	5.2031		48.6131	-23.9097
"	"	"	14.9548	5.11829	5.1607	47.1892	-23.8726	-23.8911
146	18	2018 coal tit	14.8442	6.16539		47.7636	-24.3455
147	18	2018 coal tit	15.1208	5.99744		49.4907	-24.4056
148	18	2018 coal tit	14.8772	5.59302		48.2696	-24.785
149	19	2009 siskin	15.3884	6.32218		48.0533	-23.5808
150	19	2009 siskin	15.0979	5.41375		46.9622	-23.2081
"	"	"	15.2443	5.58056	5.49716	47.4859	-23.2261	-23.2171
151	19	2009 siskin	14.9726	5.30725		46.7084	-23.861
152	19	2009 siskin	15.0776	5.77457		47.0067	-23.1193
153	19	2009 siskin	15.2982	5.03331		47.4569	-23.3226
154	19	2009 siskin	15.048	4.1012		46.6589	-23.6783
155	19	2009 siskin	15.5872	6.28822		48.8159	-23.8806
"	"	"	15.3489	6.40892	6.34857	48.1586	-23.8267	-23.8537
156	19	2009 siskin	14.8759	4.47675		46.3281	-23.6928
157	19	2009 siskin	15.3036	5.1604		47.5278	-23.7611
158	19	2009 siskin	14.7655	4.76725		45.873	-23.4024
159	20	2009 chaffinch	14.4268	6.4993		46.9143	-25.248
160	20	2009 chaffinch	15.385	6.39242		48.108	-24.0113
"	"	"	15.0374	6.36919	6.38081	46.8219	-24.1295	-24.0704
161	20	2009 chaffinch	14.2094	6.96669		45.3927	-24.9067
162	20	2009 chaffinch	14.4274	7.10272		45.3927	-23.5614
163	20	2009 blue tit	14.4714	6.11065		46.8857	-24.4325
164	20	2009 great tit	14.8504	7.0293		46.9771	-23.9393
165	20	2009 robin	14.2879	8.28353		45.891	-24.2861
"	"	"	14.541	8.17946	8.2315	46.3973	-24.3075	-24.2968
166	20	2009 coal tit	14.3568	7.10841		46.445	-24.0967
167	20	2009 chaffinch	14.9464	6.16945		47.5982	-23.6941
Sample Number	Sample Envelope	Contents	Nitrogen Content	d15NAIR	Mean d15NAIR	Carbon Content	d13CV-PDB	Mean d13CV-PDB
			(%)	(‰)	(‰)	(%)	(‰)	(‰)
168	21	2007 siskin	14.8389	3.24433		46.6693	-22.2981
169	21	2007 siskin	14.8312	4.39992		47.0267	-21.3657
170	21	2007 siskin	15.1966	3.92708		48.2198	-21.7348
"	"	"	15.7	3.85881	3.89295	49.5973	-21.7715	-21.7531
171	21	2007 siskin	14.5506	4.10734		46.0059	-21.5819
172	21	2007 siskin	15.014	4.65274		47.1137	-21.968
173	21	2007 siskin	14.5802	5.1004		45.9979	-21.6418
174	21	2007 siskin	14.5472	4.77017		46.3	-22.5221
175	21	2007 siskin	15.5876	4.36896		48.5611	-22.4034
"	"	"	15.8553	4.3889	4.37893	49.4146	-22.4995	-22.4515
176	21	2007 siskin	15.0298	4.41902		48.0286	-22.301
177	21	2007 siskin	14.7334	4.87496		47.3028	-21.9482
178	22	2007 coal tit	14.4782	5.89169		47.5347	-24.2611
179	22	2007 robin	14.8752	6.36086		47.6556	-24.9688
180	22	2007 blackbird	13.6418	7.4668		43.6396	-24.0672
"	"	"	14.5648	7.53763	7.50221	46.586	-23.9648	-24.016
181	22	2007 great tit	15.011	8.68509		47.8464	-24.3115
182	22	2007 great tit	15.1368	8.64903		48.0571	-24.3437
183	22	2007 blue tit	14.8897	6.55805		47.9967	-24.4884
184	22	2007 blue tit	14.7002	5.97016		46.1142	-24.5466
185	22	2007 blue tit	14.9056	6.12336		46.965	-24.6946
"	"	"	15.0572	6.20767	6.16552	47.9245	-24.7056	-24.7001
186	23	2001 siskin	14.2402	4.08095		46.5391	-22.3518
187	23	2001 siskin	15.4867	3.14468		48.839	-24.4143
188	23	2001 siskin	15.0991	4.2752		47.5284	-23.4145
189	23	2001 siskin	15.1569	4.72259		47.4497	-23.056
190	23	2001 siskin	15.1256	6.4045		47.9434	-22.2538
"	"	"	15.0168	6.4618	6.43315	47.2515	-22.2677	-22.2608
191	23	2001 siskin	15.4544	4.08904		48.823	-22.7395
192	23	2000 siskin	16.0421	4.61496		49.8454	-22.8579
193	23	2000 siskin	15.1458	3.88644		46.9235	-23.3358
194	23	2000 siskin	15.6404	4.0862		48.8093	-23.4813
195	23	2000 siskin	14.7715	5.11056		46.4399	-23.1945
"	"	"	14.3948	5.1203	5.11543	45.2349	-23.1266	-23.1606
196	23	2000 coal tit	14.4574	6.35535		47.0661	-23.9317
197	23	2000 coal tit	14.8816	7.09623		46.9605	-24.3151
198	23	2000 coal tit	14.1779	5.7548		47.1179	-24.2895
199	23	2000 willow warbler	15.0851	7.15194		47.613	-23.7745
200	23	2000 willow warbler	15.1786	8.19259		47.8796	-23.8089
"	"	"	15.4542	8.1538	8.17319	48.5551	-23.7426	-23.7758
Check Sample	Replicate	Nitrogen Content	d15NAIR	Carbon Content	d13CV-PDB
		(%)	(‰)	(%)	(‰)
IA-R068	1	14.2722	0.97952	47.4219	-25.2559
(soy protein)	2	13.8841	0.952648	46.1168	-25.1547
	3	13.9247	1.02791	46.4177	-25.259
	4	13.6202	1.01879	45.4974	-25.2273
	5	13.9937	1.0403	46.657	-25.2162
	6	14.1288	0.994334	47.0485	-25.1954
	7	14.0898	1.00765	46.9533	-25.2211
	8	14.5491	1.01063	48.4411	-25.274
	9	13.676	0.964272	45.7736	-25.2224
	10	14.0882	1.00945	46.4819	-25.2491
	11	13.8835	1.03536	46.3544	-25.172
	12	13.9858	1.05733	46.6852	-25.2965
	13	13.8948	0.962548	46.3348	-25.23
	14	14.1875	1.01401	47.038	-25.2385
	15	14.1203	0.992071	46.9204	-25.2441
	16	14.0389	0.970901	46.7858	-25.2228
	17	14.2086	1.08387	47.4027	-25.238
	18	13.999	0.993658	46.5638	-25.2183
	19	14.1819	0.984162	47.1613	-25.198
	20	14.0699	1.01742	46.8311	-25.2514
	21	13.5985	1.00258	45.0657	-25.1853
	22	14.4167	0.966982	47.8499	-25.2148
	23	13.7899	0.984757	46.1496	-25.2359
	24	13.8733	0.992429	46.0236	-25.2227
	25	13.99	1.01855	46.5338	-25.2124
	26	13.8822	0.956965	46.196	-25.1938
	27	13.8625	0.947715	46.1691	-25.2826
	28	14.3368	1.00354	47.6782	-25.1617
	29	14.1335	1.03344	47.0408	-25.2024
	30	13.9345	1.03263	46.3093	-25.2104
	31	14.4291	0.963085	47.8919	-25.2131
	32	14.0575	0.970674	46.8455	-25.2461
	33	14.097	0.95603	47.0909	-25.2422
	34	13.8867	0.966987	46.2147	-25.2261
	35	14.0644	0.957651	46.9464	-25.239
	36	13.4873	0.998655	45.0377	-25.2285
	37	14.3518	1.01082	47.7836	-25.1949
	38	14.3262	1.02412	47.5644	-25.1891
	39	13.8476	0.989143	46.1277	-25.2228
	40	13.6495	0.970168	45.5438	-25.1828
	41	13.9854	0.940348	46.7501	-25.2
	42	14.0145	0.958938	46.4678	-25.2657
	Mean	14.0193	0.994358	46.6706	-25.2228
	St. Dev.	0.233478	0.0323203	0.740474	0.0309536
	Accepted Value	13.97	0.99	46.5	-25.22
Check Sample	Replicate	d15NAIR	d13CV-PDB
		(‰)	(‰)
IA-R038	1	-0.533293	-25.1363
(L-alanine)	2	-0.588235	-25.0761
	3	-0.498711	-25.13
	4	-0.4902	-25.1293
	5	-0.496134	-25.0689
	6	-0.478621	-25.0947
	7	-0.493736	-25.0918
	8	-0.501574	-25.1626
	9	-0.525663	-25.1106
	10	-0.570929	-25.1329
	11	-0.518683	-25.0405
	12	-0.534881	-25.0947
	13	-0.496709	-25.1678
	Mean	-0.51749	-25.1105
	St. Dev.	0.0326531	0.0371502
	Accepted Value	-0.65	-24.99
IA-R069	1	11.567	-18.9514
(tuna protein)	2	11.7213	-18.7436
	3	11.6561	-18.9671
	4	11.6995	-18.806
	5	11.6545	-18.9318
	6	11.7633	-18.9597
	7	11.7194	-18.8847
	8	11.6767	-18.9311
	9	11.7142	-18.9559
	10	11.6925	-18.9284
	11	11.7655	-18.9063
	12	11.7472	-18.84
	13	11.7004	-18.8902
	14	11.7068	-18.7825
	15	11.7033	-18.8218
	Mean	11.6992	-18.8867
	St. Dev.	0.0492012	0.071292
	Accepted Value	11.6	-18.88
IA-R046 / IAEA-C7	1	21.8802	-14.5404
(mixture of ammonium	2	21.9889	-14.4572
sulphate and oxalic acid)	3	21.9015	-14.3536
	4	21.95	-14.4785
	5	21.8517	-14.5751
	6	21.8117	-14.4761
	7	21.9801	-14.4427
	8	21.8353	-14.5727
	9	21.7887	-14.5519
	10	21.7152	-14.4738
	11	21.7875	-14.5267
